# Supplementary material for: A Tale of Loops and Tails: The Role of Intrinsically Disordered Protein Regions in R-Loop Recognition and Phase Separation
Source: Front Mol Biosci. 2021 Jun 10;8:691694. doi: 10.3389/fmolb.2021.691694 (PMC8222781; doi:10.3389/fmolb.2021.691694)
Supplement: Supplementary file 1 [file Table2.xlsx]

## Sheet: Supplementary Table 2
	Supplementary Table 2
	(A) Most Abundant Peptide (Amino Acids) in Average - Min. IDR Length 30
	Top Hits	Combined Interactome			Readers (KH + RRM)			Enzymes (B-Cell)
		Peptide	Freq (%)	Σ Freq (%)	Peptide	Freq (%)	Σ Freq (%)	Peptide	Freq (%)	Σ Freq (%)
	1	E	10.5597	10.5597	G	11.6856	11.6856	E	13.0281	13.0281
	2	S	9.58015	20.1399	S	10.5789	22.2645	K	10.0918	23.1199
	3	K	8.8413	28.9812	R	10.375	32.6394	R	7.96908	31.089
	4	P	8.83597	37.8172	P	9.79274	42.4322	S	7.86649	38.9555
	5	G	8.17908	45.9962	E	7.62552	50.0577	A	7.12565	46.0811
	6	A	7.48413	53.4804	A	6.5163	56.574	G	7.04779	53.1289
	7	R	7.27232	60.7527	K	5.7947	62.3687	P	6.31382	59.4427
	8	D	5.61531	66.368	Q	5.70039	68.0691	L	6.22023	65.663
	9	Q	5.5454	71.9134	D	5.10548	73.1746	Q	6.18267	71.8456
	10	L	5.53482	77.4482	L	4.37043	77.545	D	5.82435	77.67
	11	T	5.35837	82.8066	T	4.26235	81.8073	T	5.29336	82.9634
	12	V	4.13721	86.9438	V	3.50365	85.311	N	3.96725	86.9306
	13	N	3.39138	90.3352	N	3.45013	88.7611	V	3.27756	90.2082
	14	I	2.164	92.4992	Y	2.44565	91.2068	M	2.61328	92.8215
	15	M	2.0668	94.566	M	2.13448	93.3413	I	2.14809	94.9695
	16	H	1.81905	96.385	H	2.11848	95.4597	H	1.8484	96.8179
	17	F	1.55259	97.9376	I	1.97856	97.4383	F	1.24626	98.0642
	18	Y	1.2142	99.1518	F	1.83113	99.2694	Y	1.21122	99.2754
	19	C	0.430995	99.5828	W	0.461522	99.731	C	0.382137	99.6576
	20	W	0.415253	99.9981	C	0.266696	99.9977	W	0.340687	99.9982
	(B) Most Abundant Peptide (Coded) in Average - Min. IDR Length 30
	Top Hits	Combined Interactome			Readers (KH + RRM)			Enzymes (B-Cell)
		Peptide	Freq (%)	Σ Freq (%)	Peptide	Freq (%)	Σ Freq (%)	Peptide	Freq (%)	Σ Freq (%)
	1	5	39.8693	39.8693	5	43.1033	43.1033	5	34.0298	34.0298
	2	2	17.933	57.8023	2	18.289	61.3923	2	19.9095	53.9393
	3	4	16.1749	73.9772	4	12.7306	74.1229	4	18.8519	72.7912
	4	6	13.9031	87.8804	6	11.9876	86.1105	6	14.2596	87.0508
	5	3	8.9368	96.8172	3	9.15065	95.2611	3	10.1499	97.2008
	6	1	3.18213	99.9993	1	4.73865	99.9998	1	2.79809	99.9989
