# Supplementary material for: A Tale of Loops and Tails: The Role of Intrinsically Disordered Protein Regions in R-Loop Recognition and Phase Separation
Source: Front Mol Biosci. 2021 Jun 10;8:691694. doi: 10.3389/fmolb.2021.691694 (PMC8222781; doi:10.3389/fmolb.2021.691694)
Supplement: Supplementary file 2 [file Table3.xlsx]

## Sheet: Supplementary Table 3
	Supplementary Table 3
	(A) Most Abundant Dipeptide (Amino Acids) in Average - Min. IDR Length 30
	Top 10	Combined Interactome			Readers (KH + RRM)			Enzymes (B-Cell)
		Dipeptide	Freq (%)	Σ Freq (%)	Dipeptide	Freq (%)	Σ Freq (%)	Dipeptide	Freq (%)	Σ Freq (%)
	1	EE	2.07147	2.07147	GG	3.0913	3.0913	EE	2.96183	2.96183
	2	KK	1.38297	3.45444	PP	2.1087	5.2	KK	1.61832	4.58015
	3	SS	1.32519	4.77963	RS	1.95652	7.15652	KE	1.47328	6.05343
	4	PP	1.32162	6.10125	SR	1.8913	9.04783	EK	1.34351	7.39695
	5	GG	1.2698	7.37105	RG	1.77391	10.8217	GG	1.28244	8.67939
	6	AA	0.992853	8.36391	RR	1.4087	12.2304	LE	1.1374	9.81679
	7	KE	0.978559	9.34247	SS	1.34348	13.5739	EA	1.06107	10.8779
	8	EK	0.972007	10.3145	GR	1.31304	14.887	PP	1	11.8779
	9	PS	0.913639	11.2281	EE	1.28696	16.1739	KR	0.969466	12.8473
	10	GP	0.881477	12.1096	SG	1.11739	17.2913	RK	0.961832	13.8092
	(B) Most Abundant Dipeptide (Coded) in Average - Min. IDR Length 30
	Top 10	Combined Interactome			Readers (KH + RRM)			Enzymes (B-Cell)
		Dipeptide	Freq (%)	Σ Freq (%)	Dipeptide	Freq (%)	Σ Freq (%)	Dipeptide	Freq (%)	Σ Freq (%)
	1	55	18.5956	18.5956	55	20.5087	20.5087	55	14.7939	14.7939
	2	25	6.20191	24.7975	25	7.82174	28.3304	25	5.66412	20.458
	3	52	6.17451	30.972	52	7.51739	35.8478	52	5.61832	26.0763
	4	65	5.31149	36.2835	65	5.04348	40.8913	22	5.22901	31.3053
	5	54	5.10185	41.3853	56	4.87826	45.7696	44	5.05344	36.3588
	6	56	4.98094	46.3663	54	3.99565	49.7652	45	4.91603	41.2748
	7	45	4.95235	51.3186	22	3.95652	53.7217	54	4.59542	45.8702
	8	22	4.35855	55.6772	45	3.87826	57.6	65	4.58779	50.458
	9	44	4.01787	59.6951	53	3.51304	61.113	56	4.35878	54.8168
	10	53	3.20429	62.8993	35	3.37826	64.4913	42	3.52672	58.3435
