# Supplementary material for: A Tale of Loops and Tails: The Role of Intrinsically Disordered Protein Regions in R-Loop Recognition and Phase Separation
Source: Front Mol Biosci. 2021 Jun 10;8:691694. doi: 10.3389/fmolb.2021.691694 (PMC8222781; doi:10.3389/fmolb.2021.691694)
Supplement: Supplementary file 4 [file Table6.XLSX]

## Sheet: Supplementary Table 6
Supplementary Table 6			G4IPDB_RNA		G4IPDB_DNA		G4IPDB_Combined		G4IPDB_RNA and R_Loop		G4IPDB_DNA and R_Loop		G4IPDB_Combined and R_Loop		G4IPDB_RNA_only		G4IPDB_DNA_only		G4IPDB_Combined_only
			UniProt-ID		UniProt-ID		UniProt-ID		UniProt-ID		UniProt-ID		UniProt-ID		UniProt-ID		UniProt-ID		UniProt-ID
			A0A024QZ77		A0A0A7DIX5		A0A024QZ77		P51991		P22626		P51991		A0A024QZ77		A0A0A7DIX5		A0A024QZ77
			O14672		F4ILR7		A0A0A7DIX5		P35637		P35637		P22626		O14672		F4ILR7		A0A0A7DIX5
			O14746		G3IJJ1		O43143		P09651		P09651		P35637		O14746		G3IJJ1		F4ILR7
			O43143		O14746		F4ILR7		Q12906		P19338		P09651		P35922		O14746		G3IJJ1
			O43390		O94761		G3IJJ1		O43390		Q9H2U1		Q12906		P52598		O94761		O14672
			P09651		P01344		O14672		P19338		P26358		O43390		P52599		P01344		O14746
			P09874		P04591		O14746		P23246		P67809		P19338		P52719		P04591		O94761
			P14866		P06748		O43390		Q15233		P55265		P23246		Q06787		P07271		P01344
			P19338		P07271		O94761		Q15424		P09874		Q15233		Q13158		P08047		P04591
			P23246		P08047		P01344		Q9H2U1		P27694		Q15424		Q15554		P09616		P07271
			P26368		P09616		P04591		Q14151		P06748		Q9H2U1		Q6IB29		P0A7G6		P08047
			P35637		P09651		P06748		P14866		P15927		Q14151		Q80WE1		P13349		P09616
			P35922		P09874		P07271		Q13148				P14866		Q8NC60		P15172		P0A7G6
			P51991		P0A7G6		P08047		Q9NR30				Q13148		Q96C19		P15173		P13349
			P52597		P13349		P09616		P61978				Q9NR30				P18074		P15172
			P52598		P15172		P09651		Q07955				P61978				P18146		P15173
			P52599		P15173		P09874		P52597				Q07955				P19447		P18074
			P52719		P15927		P0A7G6		Q12905				P26358				P22392		P18146
			P55265		P18074		P13349		P55265				P52597				P23409		P19447
			P61978		P18146		P14866		Q15717				P67809				P43489		P22392
			Q06787		P19338		P15172		O43143				Q12905				P46100		P23409
			Q07955		P19447		P15173		P09874				P55265				P49913		P35922
			Q12905		P22392		P15927		Q7L2E3				Q15717				P54132		P43489
			Q12906		P22626		P18074		Q9NZI8				O43143				P54274		P46100
			Q13148		P23409		P18146		Q15393				P09874				P56270		P49913
			Q13158		P26358		P19338		P26368				P27694				Q07864		P52598
			Q14151		P27694		P19447						Q7L2E3				Q15554		P52599
			Q15233		P35637		P22392						Q9NZI8				Q16236		P52719
			Q15393		P43489		P22626						Q15393				Q27ZJ9		P54132
			Q15424		P46100		P23246						P06748				Q60449		P54274
			Q15554		P49913		P23409						P26368				Q7M032		P56270
			Q15717		P54132		P26358						P15927				Q8TAT5		Q06787
			Q6IB29		P54274		P26368										Q969S2		Q07864
			Q7L2E3		P55265		P27694										Q96AP0		Q13158
			Q80WE1		P56270		P35637										Q96FI4		Q15554
			Q8NC60		P67809		P35922										Q9BSI4		Q16236
			Q96C19		Q07864		P43489										Q9H2U2		Q27ZJ9
			Q9H2U1		Q15554		P46100										Q9NS56		Q60449
			Q9NR30		Q16236		P49913										Q9NUX5		Q6IB29
			Q9NZI8		Q27ZJ9		P51991										Q9NYB0		Q7M032
					Q60449		P52597										Q9QVN9		Q80WE1
					Q7M032		P52598										Q9R152		Q8NC60
					Q8TAT5		P52599										Q9UBC3		Q8TAT5
					Q969S2		P52719										Q9UBP0		Q969S2
					Q96AP0		P54132										Q9UBP1		Q96AP0
					Q96FI4		P54274										Q9UBP2		Q96C19
					Q9BSI4		P55265										Q9UBP3		Q96FI4
					Q9H2U1		P56270										Q9UBP4		Q9BSI4
					Q9H2U2		P61978										Q9Y253		Q9H2U2
					Q9NS56		P67809										Q9Y6K1		Q9NS56
					Q9NUX5		Q06787												Q9NUX5
					Q9NYB0		Q07864												Q9NYB0
					Q9QVN9		Q07955												Q9QVN9
					Q9R152		Q12905												Q9R152
					Q9UBC3		Q12906												Q9UBC3
					Q9UBP0		Q13148												Q9UBP0
					Q9UBP1		Q13158												Q9UBP1
					Q9UBP2		Q14151												Q9UBP2
					Q9UBP3		Q15233												Q9UBP3
					Q9UBP4		Q15393												Q9UBP4
					Q9Y253		Q15424												Q9Y253
					Q9Y6K1		Q15554												Q9Y6K1
							Q15717
							Q16236
							Q27ZJ9
							Q60449
							Q6IB29
							Q7L2E3
							Q7M032
							Q80WE1
							Q8NC60
							Q8TAT5
							Q969S2
							Q96AP0
							Q96C19
							Q96FI4
							Q9BSI4
							Q9H2U1
							Q9H2U2
							Q9NR30
							Q9NS56
							Q9NUX5
							Q9NYB0
							Q9NZI8
							Q9QVN9
							Q9R152
							Q9UBC3
							Q9UBP0
							Q9UBP1
							Q9UBP2
							Q9UBP3
							Q9UBP4
							Q9Y253
							Q9Y6K1
