# Supplementary material for: A Tale of Loops and Tails: The Role of Intrinsically Disordered Protein Regions in R-Loop Recognition and Phase Separation
Source: Front Mol Biosci. 2021 Jun 10;8:691694. doi: 10.3389/fmolb.2021.691694 (PMC8222781; doi:10.3389/fmolb.2021.691694)
Supplement: Supplementary file 5 [file Table4.xlsx]

## Sheet: Supplementary Table 4
	Supplementary Table 4
	(A) Most Abundant Tripeptide (Amino Acids) in Average - Min. IDR Length 30
	Top 10	Combined Interactome			Readers (KH + RRM)			Enzymes (B-Cell)
		Tripeptide	Freq (%)	Σ Freq (%)	Tripeptide	Freq (%)	Σ Freq (%)	Tripeptide	Freq (%)	Σ Freq (%)
	1	EEE	0.621203	0.621203	GGG	1.32174	1.32174	EEE	0.938931	0.938931
	2	GGG	0.404407	1.02561	SRS	0.982609	2.30435	GGG	0.465649	1.40458
	3	PPP	0.360929	1.38654	RSR	0.886957	3.1913	KKK	0.381679	1.78626
	4	KKK	0.300179	1.68672	PPP	0.704348	3.89565	KEE	0.312977	2.09924
	5	SSS	0.275164	1.96188	GRG	0.665217	4.56087	EKE	0.305344	2.40458
	6	GRG	0.230494	2.19238	RGG	0.613043	5.17391	PPP	0.290076	2.69466
	7	SRS	0.2162	2.40858	RGR	0.417391	5.5913	LEE	0.290076	2.98473
	8	RSR	0.204288	2.61286	SSS	0.347826	5.93913	EEK	0.282443	3.26717
	9	AAA	0.199524	2.81239	GGR	0.343478	6.28261	EDE	0.259542	3.52672
	10	RGG	0.187612	3	RRR	0.330435	6.61304	ELE	0.259542	3.78626
	(B) Most Abundant Tripeptide (Coded) in Average - Min. IDR Length 30
	Top 10	Combined Interactome			Readers (KH + RRM)			Enzymes (B-Cell)
		Tripeptide	Freq (%)	Σ Freq (%)	Tripeptide	Freq (%)	Σ Freq (%)	Tripeptide	Freq (%)	Σ Freq (%)
	1	555	9.71769	9.71769	555	11.1565	11.1565	555	7.61832	7.61832
	2	552	2.56045	12.2781	525	4.06087	15.2174	525	2.23664	9.85496
	3	525	2.53186	14.81	255	3.05652	18.2739	552	2.19847	12.0534
	4	255	2.51459	17.3246	552	2.91304	21.187	255	1.91603	13.9695
	5	655	2.34127	19.6659	252	2.46956	23.6565	455	1.90076	15.8702
	6	556	2.18999	21.8559	655	2.33478	25.9913	655	1.80916	17.6794
	7	565	2.1763	24.0322	556	2.22174	28.213	444	1.76336	19.4427
	8	554	1.94699	25.9792	565	2.2087	30.4217	222	1.75572	21.1985
	9	455	1.91245	27.8916	535	1.52609	31.9478	556	1.55725	22.7557
	10	545	1.84157	29.7332	545	1.52174	33.4696	554	1.54198	24.2977
