# Supplementary material for: A Tale of Loops and Tails: The Role of Intrinsically Disordered Protein Regions in R-Loop Recognition and Phase Separation
Source: Front Mol Biosci. 2021 Jun 10;8:691694. doi: 10.3389/fmolb.2021.691694 (PMC8222781; doi:10.3389/fmolb.2021.691694)
Supplement: Supplementary file 6 [file Table1.xlsx]

## Sheet: Supplementary Table 1
	Supplementary Table 1
	Protein Groups		(A) IUPred2A									Total Proteins		Protein Groups		(B) catGRANULE					(C) PScore *					Total Proteins		Protein Groups		(D) Experimental LLPS (Databases)							(E) G4 Interactome (G4IPDB Database)							Total Proteins
			IDRs (>=20) **		IDRs (>=30) **		IDRs (>=40) **		Average Disorder	SD						Predicted LLPS **		Average Score	SD		Predicted LLPS **		Average Score	SD						PhaSePro **		LLPSDB **		DRLLPS ***			G4 DNA **		G4 RNA **		Combined **
	Combined Interactome		788	[74%]	706	[66%]	629	[59%]	0.292493	0.259907		1064		Combined Interactome		321	[30%]	0.793711	0.77897		216	[21%]	1.64906	2.50514		1064		Combined Interactome		24	[2%]	32	[3%]	794	[75%]		12	[1%]	26	[2%]	32	[3%]		1064
	Readers (RRM + KH Domains)		103	[91%]	98	[87%]	92	[81%]	0.482168	0.254217		113		Readers (RRM + KH Domains)		76	[67%]	1.64076	1.21702		65	[59%]	4.41613	4.29408		113		Readers (RRM + KH Domains)		13	[12%]	15	[13%]	101	[89%]		4	[4%]	17	[15%]	18	[16%]		113
	Enzymes (Helicases + Hydrolases)		68	[73%]	61	[66%]	55	[59%]	0.175024	0.148095		93		Enzymes (Helicases + Hydrolases)		29	[31%]	0.780044	0.505553		16	[17%]	1.51634	2.09517		93		Enzymes (Helicases + Hydrolases)		1	[1%]	1	[1%]	77	[83%]		1	[1%]	4	[4%]	4	[4%]		93
	* Calculations were conducted using the total number of proteins compatible with the PScore algorythm. ** All percentage values were rounded to the closest integer.													* Calculations were conducted using the total number of proteins compatible with the PScore algorythm. ** All percentage values were rounded to the closest integer.														** All percentage values were rounded to the closest integer. ***DRLLPS contains known and computationally detected LLPS-associated proteins and all percentage values were also rounded to the closest interger.
