# Supplementary material for: A Tale of Loops and Tails: The Role of Intrinsically Disordered Protein Regions in R-Loop Recognition and Phase Separation
Source: Front Mol Biosci. 2021 Jun 10;8:691694. doi: 10.3389/fmolb.2021.691694 (PMC8222781; doi:10.3389/fmolb.2021.691694)
Supplement: Supplementary file 7 [file Table5.xlsx]

## Sheet: Supplementary Table 5
Supplementary Table 5			Combined Interactome								Readers (KH + RRM from Combined)								Enzymes (Helicases + Hydrolases from B Cell)										HeLa Cell								B Cell
			Uniprot_Number	Gene_Name	(%)Disorder_IUPred	catGRANULE_Score	catGRANULE_LLPS	Pi-Pi_Score	Pi-Pi_LLPS		Uniprot_Number	Gene_Name	(%)Disorder_IUPred	catGRANULE_Score	catGRANULE_LLPS	Pi-Pi_Score	Pi-Pi_LLPS		Uniprot_Number	Gene_Name	(%)Disorder_IUPred	catGRANULE_Score	catGRANULE_LLPS	Pi-Pi_Score	Pi-Pi_LLPS				Uniprot_Number	Gene_Name	(%)Disorder_IUPred	catGRANULE_Score	catGRANULE_LLPS	Pi-Pi_Score	Pi-Pi_LLPS		Uniprot_Number	Gene_Name	(%)Disorder_IUPred	catGRANULE_Score	catGRANULE_LLPS	Pi-Pi_Score	Pi-Pi_LLPS
			Q92804	RBP56	0.9375	6.29463	Yes	18.48	Yes		Q15287	RNPS1_HUMAN	1	1.075	Yes	4.11	Yes		Q00839	HNRPU_HUMAN	0.549	2.7144	Yes	9.36	Yes				P05204	HMGN2	1	1.90367	Yes	unavailable	unavailable		Q9UQ35	SRRM2	0.9745	1.37579	Yes	4.28	Yes
			O14979	HNRDL	0.5119	2.08625	Yes	16.83	Yes		Q9UQ35	SRRM2_HUMAN	0.9745	1.37579	Yes	4.28	Yes		P51532	SMCA4_HUMAN	0.5415	1.38641	Yes	5.58	Yes				Q15287	RNPS1	1	1.075	Yes	4.11	Yes		P29966	MARCS	0.9668	0.839512	No	0.94	No
			Q14103	HNRPD	0.4394	2.92439	Yes	16.39	Yes		Q92804	RBP56_HUMAN	0.9375	6.29463	Yes	18.48	Yes		O60841	IF2P_HUMAN	0.5409	1.58372	Yes	2.78	Yes				Q9H6F5	CCD86	1	0.839088	No	2.43	No		P48634	PRC2A	0.9633	1.96565	Yes	6.59	Yes
			Q99729	ROAA	0.4216	3.14925	Yes	15.84	Yes		P35637	FUS_HUMAN	0.9315	5.75	Yes	13.96	Yes		Q9BW19	KIFC1_HUMAN	0.5304	0.872085	No	2.09	No				Q9H1E3	NUCKS	1	1.36865	Yes	1.47	No		Q13428	TCOF	0.9623	1.47991	Yes	1.9	No
			P51991	ROA3	0.455	5.25324	Yes	15.69	Yes		P38159	RBMX_HUMAN	0.9104	2.92459	Yes	6.92	Yes		Q9UHD8	SEPT9_HUMAN	0.5204	0.444488	No	0.82	No				Q9UQ35	SRRM2	0.9745	1.37579	Yes	4.28	Yes		Q86YZ3	HORN	0.9592	5.57227	Yes	11.91	Yes
			P22626	ROA2	0.5297	4.66353	Yes	14.06	Yes		Q15637	SF01_HUMAN	0.9045	0.816447	No	6.2	Yes		Q1KMD3	HNRL2_HUMAN	0.4297	1.78403	Yes	8.9	Yes				Q13428	TCOF	0.9623	1.47991	Yes	1.9	No		Q8NC51	PAIRB	0.9534	2.82917	Yes	5.39	Yes
			P35637	FUS	0.9315	5.75	Yes	13.96	Yes		Q96E39	RMXL1_HUMAN	0.9025	2.84935	Yes	7.09	Yes		Q8NE71	ABCF1_HUMAN	0.4177	1.38873	Yes	1.5	No				Q8NC51	PAIRB	0.9534	2.82917	Yes	5.39	Yes		Q9Y2W1	TR150	0.9445	2.44826	Yes	6.81	Yes
			P09651	ROA1	0.5134	4.89255	Yes	13.89	Yes		Q01844	EWS_HUMAN	0.8978	3.35544	Yes	9.31	Yes		Q92620	PRP16_HUMAN	0.4066	1.05101	Yes	3.06	Yes				Q9Y2W1	TR150	0.9445	2.44826	Yes	6.81	Yes		Q92804	RBP56	0.9375	6.29463	Yes	18.48	Yes
			Q96QC0	PP1RA	0.7691	2.90066	Yes	13.19	Yes		Q15424	SAFB1_HUMAN	0.8896	1.93783	Yes	7.46	Yes		Q14839	CHD4_HUMAN	0.4021	1.39083	Yes	1.73	No				Q92804	RBP56	0.9375	6.29463	Yes	18.48	Yes		P35637	FUS	0.9315	5.75	Yes	13.96	Yes
			Q52LJ0	FA98B	0.3718	3.50198	Yes	13.13	Yes		Q14151	SAFB2_HUMAN	0.8772	1.91553	Yes	6.73	Yes		P35579	MYH9_HUMAN	0.402	1.00275	Yes	1.28	No				Q9H7N4	SFR19	0.9367	1.50602	Yes	6.22	Yes		P67809	YBOX1	0.9259	2.21065	Yes	2.15	No
			Q13151	ROA0	0.3049	4.68134	Yes	12.72	Yes		Q01130	SRSF2_HUMAN	0.8416	1.13794	Yes	3.05	Yes		Q9BUQ8	DDX23_HUMAN	0.3902	1.37226	Yes	1.9	No				P35637	FUS	0.9315	5.75	Yes	13.96	Yes		P38159	RBMX	0.9104	2.92459	Yes	6.92	Yes
			Q8NCA5	FA98A	0.4729	3.24904	Yes	12.68	Yes		Q9NWH9	SLTM_HUMAN	0.8384	2.09903	Yes	4.91	Yes		Q14683	SMC1A_HUMAN	0.386	1.29766	Yes	1.03	No				P67809	YBOX1	0.9259	2.21065	Yes	2.15	No		P33241	LSP1	0.9085	0.669035	No	1.18	No
			Q5D862	FILA2	0.9046	4.41784	Yes	12.03	Yes		Q92945	FUBP2_HUMAN	0.827	2.95458	Yes	6.17	Yes		Q92841	DDX17_HUMAN	0.3799	1.23452	Yes	4.81	Yes				Q6PK04	CC137	0.9238	0.715934	No	-0.15	No		Q9BRP8	PYM1	0.9068	0.274501	No	2.27	No
			Q86YZ3	HORN	0.9592	5.57227	Yes	11.91	Yes		P08621	RU17_HUMAN	0.8123	2.19939	Yes	2.3	No		Q9BVP2	GNL3_HUMAN	0.3606	0.822278	No	0.6	No				P38159	RBMX	0.9104	2.92459	Yes	6.92	Yes		P16989	YBOX3	0.9059	1.39382	Yes	1.25	No
			P22087	FBRL	0.3302	3.33603	Yes	11.1	Yes		Q96AE4	FUBP1_HUMAN	0.7763	2.36369	Yes	4.85	Yes		Q9NR30	DDX21_HUMAN	0.3601	1.50043	Yes	5.54	Yes				P16989	YBOX3	0.9059	1.39382	Yes	1.25	No		A0A024R7M8	A0A024R7M8	0.9058	-0.115312	No	-0.09	No
			P31942	HNRH3	0.1936	4.19176	Yes	10.94	Yes		P23246	SFPQ_HUMAN	0.7694	2.3829	Yes	7.67	Yes		Q7L014	DDX46_HUMAN	0.354	1.53514	Yes	0.91	No				Q9UKV3	ACINU	0.9045	1.06831	Yes	2.61	Yes		Q5D862	FILA2	0.9046	4.41784	Yes	12.03	Yes
			Q14011	CIRBP	0.622	3.58024	Yes	10.76	Yes		Q08170	SRSF4_HUMAN	0.7631	2.33401	Yes	2.72	Yes		O00139	KIF2A_HUMAN	0.3342	0.598417	No	1.94	No				Q96E39	RMXL1	0.9025	2.84935	Yes	7.09	Yes		Q15637	SF01	0.9045	0.816447	No	6.2	Yes
			Q12906	ILF3	0.6431	2.46004	Yes	10.73	Yes		Q13595	TRA2A_HUMAN	0.7517	2.13519	Yes	6.16	Yes		Q9NZC9	SMAL1_HUMAN	0.3092	0.45491	No	1.39	No				Q14978	NOLC1	0.9012	1.30383	Yes	1.19	No		Q9UKV3	ACINU	0.9045	1.06831	Yes	2.61	Yes
			Q9BUJ2	HNRL1	0.57	2.09078	Yes	10.71	Yes		Q9P2N5	RBM27_HUMAN	0.7471	1.28665	Yes	3.59	Yes		Q9UQE7	SMC3_HUMAN	0.2892	1.16343	Yes	1.38	No				P27816	MAP4	0.8993	0.585365	No	2.35	No		Q9Y520	PRC2C	0.9019	1.34183	Yes	5.2	Yes
			P98179	RBM3	0.605	3.51889	Yes	10.66	Yes		Q07666	KHDR1_HUMAN	0.7381	1.23519	Yes	4.36	Yes		Q9NVP1	DDX18_HUMAN	0.288	1.22772	Yes	0.54	No				P46013	KI67	0.8989	1.55187	Yes	1.6	No		Q9H307	PININ	0.8995	1.21114	Yes	4.94	Yes
			O43390	HNRPR	0.3996	2.25882	Yes	10.17	Yes		Q96EP5	DAZP1_HUMAN	0.7248	1.94351	Yes	4.93	Yes		P25205	MCM3_HUMAN	0.2698	0.55998	No	0.43	No				P07305	H10	0.8917	0.746416	No	-0.05	No		P27816	MAP4	0.8993	0.585365	No	2.35	No
			Q9NY12	GAR1	0.576	6.1267	Yes	10.06	Yes		Q7Z3D7	Q7Z3D7_HUMAN	0.7236	1.59366	Yes	4.7	Yes		Q16181	SEPT7_HUMAN	0.2654	0.75215	No	0.89	No				Q15424	SAFB1	0.8896	1.93783	Yes	7.46	Yes		P46013	KI67	0.8989	1.55187	Yes	1.6	No
			Q00839	HNRPU	0.549	2.7144	Yes	9.36	Yes		Q86V81	THOC4_HUMAN	0.712	3.2456	Yes	3.34	Yes		O00571	DDX3X_HUMAN	0.2552	1.98497	Yes	7.9	Yes				Q8N5F7	NKAP	0.8867	1.67301	Yes	5.36	Yes		Q01844	EWS	0.8978	3.35544	Yes	9.31	Yes
			Q01844	EWS	0.8978	3.35544	Yes	9.31	Yes		Q53GL0	PKHO1_HUMAN	0.6919	0.26617	No	-0.49	No		O60264	SMCA5_HUMAN	0.2509	0.903417	No	0.51	No				Q14151	SAFB2	0.8772	1.91553	Yes	6.73	Yes		Q32MZ4	LRRF1	0.8948	1.20173	Yes	1.84	No
			Q08211	DHX9	0.1393	1.43649	Yes	8.96	Yes		Q8N684	CPSF7_HUMAN	0.6878	0.365539	No	2.31	No		Q92878	RAD50_HUMAN	0.2431	0.969673	No	-0.15	No				Q5T3I0	GPTC4	0.8721	1.91898	Yes	-0.36	No		Q15424	SAFB1	0.8896	1.93783	Yes	7.46	Yes
			Q1KMD3	HNRL2	0.4297	1.78403	Yes	8.9	Yes		Q13247	SRSF6_HUMAN	0.6802	1.87355	Yes	2.91	Yes		O60231	DHX16_HUMAN	0.2382	0.478694	No	1.53	No				Q9Y3B9	RRP15	0.8687	0.806972	No	3.94	Yes		Q9NYF8	BCLF1	0.8891	2.01663	Yes	4.68	Yes
			Q9UBB5	MBD2	0.7639	2.63576	Yes	8.49	Yes		Q05519	SRS11_HUMAN	0.6797	1.48094	Yes	1.26	No		Q9NTJ3	SMC4_HUMAN	0.2368	1.04264	Yes	0.39	No				Q9UGY1	NOL12	0.8638	0.404629	No	0.51	No		O15446	RPA34	0.8862	0.772096	No	1.8	No
			O60506	HNRPQ	0.3643	2.27645	Yes	8.33	Yes		O75494	SRS10_HUMAN	0.6793	1.10287	Yes	2.27	No		Q9Y450	HBS1L_HUMAN	0.2339	1.04483	Yes	0.52	No				Q6UN15	FIP1	0.8636	1.32115	Yes	2.29	No		Q9UPQ9	TNR6B	0.8821	2.46801	Yes	6.28	Yes
			P31943	HNRH1	0.1514	2.32642	Yes	8.3	Yes		P19338	NUCL_HUMAN	0.6788	2.49526	Yes	7.99	Yes		P49736	MCM2_HUMAN	0.2311	0.75875	No	1.97	No				O43670	ZN207	0.8619	0.34342	No	5.49	Yes		Q8WWM7	ATX2L	0.8706	1.2271	Yes	3.45	Yes
			P55795	HNRH2	0.1581	2.22509	Yes	8.22	Yes		P62995	TRA2B_HUMAN	0.6666	1.81835	Yes	6.85	Yes		Q96SB8	SMC6_HUMAN	0.2218	0.89453	No	1.16	No				P09234	RU1C	0.8616	-0.753114	No	2.91	Yes		Q14157	UBP2L	0.8684	1.38115	Yes	6.81	Yes
			P19338	NUCL	0.6788	2.49526	Yes	7.99	Yes		Q9Y388	RBMX2_HUMAN	0.6583	1.43389	Yes	0.29	No		Q7Z478	DHX29_HUMAN	0.2213	0.776572	No	0.48	No				Q8IYB3	SRRM1	0.8595	0.937182	No	4.74	Yes		Q6UN15	FIP1	0.8636	1.32115	Yes	2.29	No
			O00571	DDX3X	0.2552	1.98497	Yes	7.9	Yes		Q68DZ9	Q68DZ9_HUMAN	0.6557	1.71406	Yes	6.85	Yes		Q92900	RENT1_HUMAN	0.2134	1.10544	Yes	3.56	Yes				O00488	ZN593	0.8507	-0.28739	No	unavailable	unavailable		O43670	ZN207	0.8619	0.34342	No	5.49	Yes
			P23246	SFPQ	0.7694	2.3829	Yes	7.67	Yes		Q15233	NONO_HUMAN	0.6539	0.757606	No	7.53	Yes		P17844	DDX5_HUMAN	0.2117	1.2945	Yes	2.99	Yes				P16401	H15	0.8451	1.10152	Yes	1.17	No		Q86UE4	LYRIC	0.847	1.46266	Yes	3.26	Yes
			Q5BKZ1	ZN326	0.689	2.18828	Yes	7.61	Yes		P07910	HNRPC_HUMAN	0.6503	1.45781	Yes	2	No		Q9H6S0	YTDC2_HUMAN	0.202	0.746139	No	0.98	No				P16403	H12	0.845	1.12698	Yes	-0.06	No		P16401	H15	0.8451	1.10152	Yes	1.17	No
			P35658	NU214	0.5071	1.19772	Yes	7.49	Yes		O15042	SR140_HUMAN	0.6482	1.15521	Yes	4.48	Yes		Q9UJV9	DDX41_HUMAN	0.1993	0.642131	No	0.37	No				Q01130	SRSF2	0.8416	1.13794	Yes	3.05	Yes		P26583	HMGB2	0.8277	1.29496	Yes	-0.05	No
			Q15424	SAFB1	0.8896	1.93783	Yes	7.46	Yes		Q9UN86	G3BP2_HUMAN	0.6348	1.52975	Yes	2.42	No		P26196	DDX6_HUMAN	0.1987	0.58102	No	1.04	No				Q9NQS7	INCE	0.8387	0.368871	No	3.66	Yes		Q92945	FUBP2	0.827	2.95458	Yes	6.17	Yes
			O14497	ARI1A	0.7737	1.84672	Yes	7.46	Yes		Q5T8P6	RBM26_HUMAN	0.6315	0.884369	No	3.38	Yes		Q15477	SKIV2_HUMAN	0.1926	0.472895	No	0.82	No				Q9NWH9	SLTM	0.8384	2.09903	Yes	4.91	Yes		Q7Z6E9	RBBP6	0.8247	1.74352	Yes	4.69	Yes
			P24928	RPB1	0.3106	1.02913	Yes	7.26	Yes		Q14011	CIRBP_HUMAN	0.622	3.58024	Yes	10.76	Yes		Q9NRZ9	HELLS_HUMAN	0.1825	0.625011	No	0.42	No				Q96BK5	PINX1	0.8353	1.19581	Yes	0.54	No		P49750	YLPM1	0.8159	1.34109	Yes	3.99	Yes
			Q9H2U1	DHX36	0.1607	1.18713	Yes	7.21	Yes		Q5U0Q1	Q5U0Q1_HUMAN	0.6094	1.19128	Yes	1.26	No		O43143	DHX15_HUMAN	0.1748	0.332084	No	1.33	No				A0JLT2	MED19	0.8319	1.03381	Yes	2.83	Yes		P08621	RU17	0.8123	2.19939	Yes	2.3	No
			Q96E39	RMXL1	0.9025	2.84935	Yes	7.09	Yes		Q13283	G3BP1_HUMAN	0.6094	1.19128	Yes	1.26	No		P33991	MCM4_HUMAN	0.1738	0.414774	No	2.06	No				E9PAV3	NACAM	0.8267	0.359903	No	4.16	Yes		P50552	VASP	0.7947	1.04921	Yes	1.86	No
			P38159	RBMX	0.9104	2.92459	Yes	6.92	Yes		P98179	RBM3_HUMAN	0.605	3.51889	Yes	10.66	Yes		Q9Y4I1	MYO5A_HUMAN	0.166	0.824386	No	1.16	No				Q9Y3Y2	CHTOP	0.8266	2.69078	Yes	3.17	Yes		O75475	PSIP1	0.783	1.6687	Yes	0.69	No
			Q14152	EIF3A	0.4254	1.25291	Yes	6.92	Yes		Q8WXF1	PSPC1_HUMAN	0.5869	1.09613	Yes	5.04	Yes		Q9H2U1	DHX36_HUMAN	0.1607	1.18713	Yes	7.21	Yes				Q7Z6E9	RBBP6	0.8247	1.74352	Yes	4.69	Yes		Q96AE4	FUBP1	0.7763	2.36369	Yes	4.85	Yes
			P62995	TRA2B	0.6666	1.81835	Yes	6.85	Yes		Q13243	SRSF5_HUMAN	0.5845	1.44089	Yes	2.1	No		Q9UM54	MYO6_HUMAN	0.1568	1.01986	Yes	1.24	No				O75683	SURF6	0.8199	0.852042	No	0.81	No		Q14444	CAPR1	0.7743	0.976256	No	6.82	Yes
			Q68DZ9	Q68DZ9	0.6557	1.71406	Yes	6.85	Yes		P43243	MATR3_HUMAN	0.5761	1.55603	Yes	2.63	Yes		Q12965	MYO1E_HUMAN	0.1552	1.32414	Yes	3.37	Yes				Q13435	SF3B2	0.8189	1.05831	Yes	4.46	Yes		O14497	ARI1A	0.7737	1.84672	Yes	7.46	Yes
			Q9Y2W1	TR150	0.9445	2.44826	Yes	6.81	Yes		Q16629	SRSF7_HUMAN	0.5756	1.30844	Yes	2.78	Yes		P62491	RB11A_HUMAN	0.1527	0.0256467	No	0.42	No				P08621	RU17	0.8123	2.19939	Yes	2.3	No		P23246	SFPQ	0.7694	2.3829	Yes	7.67	Yes
			Q14157	UBP2L	0.8684	1.38115	Yes	6.81	Yes		Q07955	SRSF1_HUMAN	0.5725	2.37379	Yes	4.04	Yes		Q15019	SEPT2_HUMAN	0.1495	0.668888	No	0.59	No				Q13427	PPIG	0.805	2.08473	Yes	1.75	No		Q96QC0	PP1RA	0.7691	2.90066	Yes	13.19	Yes
			Q14151	SAFB2	0.8772	1.91553	Yes	6.73	Yes		Q96T37	RBM15_HUMAN	0.5516	1.8273	Yes	6.69	Yes		Q08211	DHX9_HUMAN	0.1393	1.43649	Yes	8.96	Yes				Q1ED39	KNOP1	0.7903	1.44817	Yes	0.95	No		Q5VT52	RPRD2	0.7665	1.18359	Yes	3.63	Yes
			P14866	HNRPL	0.3786	1.96027	Yes	6.71	Yes		P84103	SRSF3_HUMAN	0.5426	0.907059	No	2.65	Yes		P20585	MSH3_HUMAN	0.1363	0.606683	No	1.22	No				Q7Z5J4	RAI1	0.7843	1.4219	Yes	3.95	Yes		P42768	WASP	0.7649	1.42765	Yes	4.26	Yes
			Q96T37	RBM15	0.5516	1.8273	Yes	6.69	Yes		O75179	ANR17_HUMAN	0.5393	1.26453	Yes	4.19	Yes		Q9UG63	ABCF2_HUMAN	0.1348	0.46048	No	0.28	No				Q9BU76	MMTA2	0.7832	1.69685	Yes	0.61	No		Q9P2E9	RRBP1	0.7645	1.9047	Yes	0.54	No
			P48634	PRC2A	0.9633	1.96565	Yes	6.59	Yes		Q9Y5S9	RBM8A_HUMAN	0.5344	1.6186	Yes	-0.54	No		P57772	SELB_HUMAN	0.1342	0.410886	No	0.69	No				O75475	PSIP1	0.783	1.6687	Yes	0.69	No		Q5T6F2	UBAP2	0.7622	1.22032	Yes	4.56	Yes
			Q9UPQ9	TNR6B	0.8821	2.46801	Yes	6.28	Yes		P22626	ROA2_HUMAN	0.5297	4.66353	Yes	14.06	Yes		O60306	AQR_HUMAN	0.1326	0.49307	No	1.23	No				P23246	SFPQ	0.7694	2.3829	Yes	7.67	Yes		Q9P2N5	RBM27	0.7471	1.28665	Yes	3.59	Yes
			Q9BZI7	REN3B	0.7412	1.36979	Yes	6.25	Yes		P49756	RBM25_HUMAN	0.516	1.00636	Yes	3.92	Yes		P36776	LONM_HUMAN	0.1157	0.907386	No	4.29	Yes				Q9UBB5	MBD2	0.7639	2.63576	Yes	8.49	Yes		Q9BZI7	REN3B	0.7412	1.36979	Yes	6.25	Yes
			Q9H7N4	SFR19	0.9367	1.50602	Yes	6.22	Yes		P09651	ROA1_HUMAN	0.5134	4.89255	Yes	13.89	Yes		Q7L2E3	DHX30_HUMAN	0.1072	0.641477	No	0.59	No				Q08170	SRSF4	0.7631	2.33401	Yes	2.72	Yes		P40222	TXLNA	0.7399	0.898647	No	3.55	Yes
			Q92945	FUBP2	0.827	2.95458	Yes	6.17	Yes		O14979	HNRDL_HUMAN	0.5119	2.08625	Yes	16.83	Yes		P17812	PYRG1_HUMAN	0.1065	0.767375	No	0.5	No				Q13595	TRA2A	0.7517	2.13519	Yes	6.16	Yes		Q07666	KHDR1	0.7381	1.23519	Yes	4.36	Yes
			Q13595	TRA2A	0.7517	2.13519	Yes	6.16	Yes		Q8IWZ3	ANKH1_HUMAN	0.5062	1.32043	Yes	4.04	Yes		Q9H223	EHD4_HUMAN	0.1035	0.729313	No	0.38	No				Q9NXE8	CWC25	0.7505	1.37595	Yes	2.14	No		Q09666	AHNK	0.7378	2.94233	Yes	2.25	No
			P19838	NFKB1	0.219	1.27967	Yes	6.08	Yes		P42696	RBM34_HUMAN	0.5	1.43027	Yes	1.45	No		P46063	RECQ1_HUMAN	0.0939	0.393619	No	-0.5	No				Q96MU7	YTDC1	0.7482	1.6081	Yes	3.64	Yes		P35269	T2FA	0.7369	1.48181	Yes	3.95	Yes
			Q13148	TADBP	0.3188	2.038	Yes	5.95	Yes		Q5T6W2	Q5T6W2_HUMAN	0.4802	1.60156	Yes	5.03	Yes		P68104	EF1A1_HUMAN	0.0887	1.10589	Yes	-0.09	No				Q15050	RRS1	0.7452	1.57232	Yes	1.29	No		Q7Z417	NUFP2	0.7309	1.46707	Yes	2.01	No
			P52948	NUP98	0.3544	1.34485	Yes	5.81	Yes		Q9NW13	RBM28_HUMAN	0.4584	1.40712	Yes	1.14	No		P42285	MTREX_HUMAN	0.0882	0.781799	No	0.58	No				Q5QJE6	TDIF2	0.7447	1.13394	Yes	0.96	No		P82979	SARNP	0.7285	0.229187	No	-0.38	No
			P51532	SMCA4	0.5415	1.38641	Yes	5.58	Yes		P51991	ROA3_HUMAN	0.455	5.25324	Yes	15.69	Yes		P51398	RT29_HUMAN	0.0854	0.30036	No	-0.33	No				Q92522	H1X	0.723	1.88212	Yes	-0.65	No		A8CG34	P121C	0.7249	0.747266	No	5.12	Yes
			Q9NR30	DDX21	0.3601	1.50043	Yes	5.54	Yes		P52756	RBM5_HUMAN	0.4453	1.19136	Yes	3.01	Yes		Q63HN8	RN213_HUMAN	0.0843	0.967419	No	1.86	No				O75152	ZC11A	0.7197	0.735178	No	2.27	No		Q96EP5	DAZP1	0.7248	1.94351	Yes	4.93	Yes
			P49790	NU153	0.5288	1.50904	Yes	5.51	Yes		Q8IY67	RAVR1_HUMAN	0.4438	0.785752	No	1.85	No		Q14566	MCM6_HUMAN	0.0803	0.534104	No	0.86	No				Q9HCD5	NCOA5	0.7132	0.987234	No	3.15	Yes		Q7Z3D7	Q7Z3D7	0.7236	1.59366	Yes	4.7	Yes
			Q9BVL2	NUP58	0.2787	1.57476	Yes	5.41	Yes		P61978	HNRPK_HUMAN	0.4427	1.60143	Yes	5.15	Yes		Q6UB35	C1TM_HUMAN	0.0797	1.04459	Yes	3.58	Yes				Q86V81	THOC4	0.712	3.2456	Yes	3.34	Yes		O94913	PCF11	0.7202	1.9464	Yes	5.1	Yes
			Q8NC51	PAIRB	0.9534	2.82917	Yes	5.39	Yes		Q14103	HNRPD_HUMAN	0.4394	2.92439	Yes	16.39	Yes		Q5K651	SAMD9_HUMAN	0.0711	1.06076	Yes	0.73	No				Q03164	KMT2A	0.7077	1.57639	Yes	4.63	Yes		O75152	ZC11A	0.7197	0.735178	No	2.27	No
			Q00653	NFKB2	0.3988	1.21988	Yes	5.38	Yes		Q8IXT5	RB12B_HUMAN	0.4295	1.39418	Yes	3.91	Yes		P33993	MCM7_HUMAN	0.0639	0.29755	No	0.43	No				Q9BRT6	LLPH	0.7054	0.180115	No	unavailable	unavailable		Q9HCD5	NCOA5	0.7132	0.987234	No	3.15	Yes
			Q8N5F7	NKAP	0.8867	1.67301	Yes	5.36	Yes		Q9BY77	PDIP3_HUMAN	0.4228	0.331773	No	-0.55	No		O75643	U520_HUMAN	0.0608	0.769809	No	1.17	No				P14678	RSMB	0.6958	1.2045	Yes	3.56	Yes		Q9Y6W5	WASF2	0.7128	0.346688	No	4.7	Yes
			Q9Y520	PRC2C	0.9019	1.34183	Yes	5.2	Yes		P51114	FXR1_HUMAN	0.4219	1.29815	Yes	2.86	Yes		P33992	MCM5_HUMAN	0.0585	0.64512	No	0.42	No				Q5BKZ1	ZN326	0.689	2.18828	Yes	7.61	Yes		Q8ND56	LS14A	0.7127	2.07916	Yes	5.19	Yes
			Q8ND56	LS14A	0.7127	2.07916	Yes	5.19	Yes		Q99729	ROAA_HUMAN	0.4216	3.14925	Yes	15.84	Yes		P60842	IF4A1_HUMAN	0.0566	0.167095	No	0.71	No				Q03188	CENPC	0.6861	1.2306	Yes	0.85	No		Q9UK43	Q9UK43	0.7127	1.09867	Yes	2.08	No
			P61978	HNRPK	0.4427	1.60143	Yes	5.15	Yes		A0A024R8A7	A0A024R8A7_HUMAN	0.4178	1.48929	Yes	2.91	Yes		Q9Y265	RUVB1_HUMAN	0.0548	0.620568	No	0.11	No				P18583	SON	0.6821	0.416734	No	3.85	Yes		Q86V81	THOC4	0.712	3.2456	Yes	3.34	Yes
			O94913	PCF11	0.7202	1.9464	Yes	5.1	Yes		Q9UKM9	RALY_HUMAN	0.415	2.00593	Yes	4.22	Yes		Q9H4M9	EHD1_HUMAN	0.0543	0.732107	No	1.09	No				Q13247	SRSF6	0.6802	1.87355	Yes	2.91	Yes		Q92734	TFG	0.7075	0.671306	No	2.4	No
			Q8WXF1	PSPC1	0.5869	1.09613	Yes	5.04	Yes		Q9NW64	RBM22_HUMAN	0.4047	0.47956	No	2.31	No		Q13838	DX39B_HUMAN	0.0537	0.197381	No	1.5	No				Q05519	SRS11	0.6797	1.48094	Yes	1.26	No		Q53GL0	PKHO1	0.6919	0.26617	No	-0.49	No
			Q5T6W2	Q5T6W2	0.4802	1.60156	Yes	5.03	Yes		O43390	HNRPR_HUMAN	0.3996	2.25882	Yes	10.17	Yes		Q03518	TAP1_HUMAN	0.0507	0.457262	No	3.28	Yes				O75494	SRS10	0.6793	1.10287	Yes	2.27	No		Q8IWX8	CHERP	0.6899	0.939845	No	5.02	Yes
			Q15149	PLEC	0.2677	1.07933	Yes	5.02	Yes		Q13601	KRR1_HUMAN	0.391	0.453293	No	-0.52	No		P38919	IF4A3_HUMAN	0.0486	0.0792597	No	-0.35	No				P19338	NUCL	0.6788	2.49526	Yes	7.99	Yes		Q8N684	CPSF7	0.6878	0.365539	No	2.31	No
			Q9H307	PININ	0.8995	1.21114	Yes	4.94	Yes		P14866	HNRPL_HUMAN	0.3786	1.96027	Yes	6.71	Yes		Q9HCE1	MOV10_HUMAN	0.0458	0.739131	No	0.4	No				Q6PKG0	LARP1	0.6733	1.57369	Yes	3.8	Yes		P18583	SON	0.6821	0.416734	No	3.85	Yes
			O00267	SPT5H	0.4369	1.56873	Yes	4.94	Yes		O60506	HNRPQ_HUMAN	0.3643	2.27645	Yes	8.33	Yes		Q14204	DYHC1_HUMAN	0.0415	1.08198	Yes	1.22	No				Q14980	NUMA1	0.6718	0.667598	No	1.34	No		O75494	SRS10	0.6793	1.10287	Yes	2.27	No
			Q9NZB2	F120A	0.3703	1.113	Yes	4.94	Yes		P05455	LA_HUMAN	0.321	1.4427	Yes	0.79	No		Q92499	DDX1_HUMAN	0.0391	1.34565	Yes	1.24	No				P62995	TRA2B	0.6666	1.81835	Yes	6.85	Yes		P19338	NUCL	0.6788	2.49526	Yes	7.99	Yes
			Q96EP5	DAZP1	0.7248	1.94351	Yes	4.93	Yes		P52272	HNRPM_HUMAN	0.3191	2.70056	Yes	3.73	Yes		P40937	RFC5_HUMAN	0.0323	-0.419495	No	-1.37	No				Q9HC52	CBX8	0.6658	1.18163	Yes	1.91	No		P53999	TCP4	0.6771	0.581592	No	unavailable	unavailable
			Q9NWH9	SLTM	0.8384	2.09903	Yes	4.91	Yes		Q13148	TADBP_HUMAN	0.3188	2.038	Yes	5.95	Yes		B0I1T2	MYO1G_HUMAN	0.0304	0.643944	No	0.61	No				P55081	MFAP1	0.6605	0.706787	No	0.82	No		Q15459	SF3A1	0.6759	0.20599	No	2.29	No
			Q96AE4	FUBP1	0.7763	2.36369	Yes	4.85	Yes		P26368	U2AF2_HUMAN	0.3178	0.770609	No	0.12	No		P04899	GNAI2_HUMAN	0.0281	0.056488	No	-0.44	No				Q13573	SNW1	0.6604	1.11431	Yes	1.26	No		Q6PKG0	LARP1	0.6733	1.57369	Yes	3.8	Yes
			Q7L2J0	MEPCE	0.5892	1.77795	Yes	4.84	Yes		Q9BYG3	MK67I_HUMAN	0.3174	0.402032	No	0.45	No		P62826	RAN_HUMAN	0.0277	0.203589	No	0.18	No				Q8TAD8	SNIP1	0.659	1.66752	Yes	3.16	Yes		Q01105	SET	0.6724	0.962584	No	-0.9	No
			Q92841	DDX17	0.3799	1.23452	Yes	4.81	Yes		Q14498	RBM39_HUMAN	0.3169	0.801777	No	0.97	No		P41091	IF2G_HUMAN	0.0275	0.72322	No	1.46	No				Q9Y388	RBMX2	0.6583	1.43389	Yes	0.29	No		Q6Y7W6	GGYF2	0.6612	1.24685	Yes	4.77	Yes
			Q6Y7W6	GGYF2	0.6612	1.24685	Yes	4.77	Yes		Q96PK6	RBM14_HUMAN	0.3124	0.878358	No	4.37	Yes		Q9Y230	RUVB2_HUMAN	0.0259	0.378836	No	0.26	No				Q15233	NONO	0.6539	0.757606	No	7.53	Yes		Q13573	SNW1	0.6604	1.11431	Yes	1.26	No
			Q7Z3D7	Q7Z3D7	0.7236	1.59366	Yes	4.7	Yes		Q15020	SART3_HUMAN	0.3104	0.495798	No	0.19	No		Q9Y5M8	SRPRB_HUMAN	0.0221	-0.0835886	No	-0.34	No				Q9UMY1	NOL7	0.6536	0.508343	No	0.86	No		Q68DZ9	Q68DZ9	0.6557	1.71406	Yes	6.85	Yes
			Q7Z6E9	RBBP6	0.8247	1.74352	Yes	4.69	Yes		P11940	PABP1_HUMAN	0.3097	0.59118	No	1.32	No		P13639	EF2_HUMAN	0.0221	0.852728	No	1.06	No				P07910	HNRPC	0.6503	1.45781	Yes	2	No		Q15233	NONO	0.6539	0.757606	No	7.53	Yes
			Q9NYF8	BCLF1	0.8891	2.01663	Yes	4.68	Yes		Q13151	ROA0_HUMAN	0.3049	4.68134	Yes	12.72	Yes		P49411	EFTU_HUMAN	0.0221	0.546013	No	0.07	No				O15042	SR140	0.6482	1.15521	Yes	4.48	Yes		P09429	HMGB1	0.6511	1.0761	Yes	0.74	No
			Q03164	KMT2A	0.7077	1.57639	Yes	4.63	Yes		Q13310	PABP4_HUMAN	0.2624	0.913757	No	1.37	No		Q9Y295	DRG1_HUMAN	0.019	0.831295	No	0.51	No				Q8N9T8	KRI1	0.6443	1.23441	Yes	1.95	No		P07910	HNRPC	0.6503	1.45781	Yes	2	No
			Q5T6F2	UBAP2	0.7622	1.22032	Yes	4.56	Yes		Q9NRX1	PNO1_HUMAN	0.2619	0.526378	No	-0.29	No		P11586	C1TC_HUMAN	0.0149	0.920716	No	1.98	No				Q12906	ILF3	0.6431	2.46004	Yes	10.73	Yes		Q92615	LAR4B	0.649	0.588338	No	2.4	No
			P12270	TPR	0.6208	1.06439	Yes	4.56	Yes		Q9NZI8	IF2B1_HUMAN	0.2616	0.792482	No	0.5	No		P20591	MX1_HUMAN	0.012	0.442969	No	0.05	No				Q99848	EBP2	0.6405	1.30747	Yes	3.13	Yes		O15042	SR140	0.6482	1.15521	Yes	4.48	Yes
			O15042	SR140	0.6482	1.15521	Yes	4.48	Yes		Q13242	SRSF9_HUMAN	0.2533	1.80368	Yes	3.04	Yes		O00159	MYO1C_HUMAN	0.0103	0.719626	No	0.98	No				Q9UN86	G3BP2	0.6348	1.52975	Yes	2.42	No		Q12906	ILF3	0.6431	2.46004	Yes	10.73	Yes
			Q13435	SF3B2	0.8189	1.05831	Yes	4.46	Yes		Q15366	PCBP2_HUMAN	0.2493	0.512901	No	1.97	No		P43246	MSH2_HUMAN	0.0096	0.810272	No	0.88	No				P35659	DEK	0.6293	0.945529	No	0.33	No		Q96B97	SH3K1	0.6421	1.27864	Yes	2.53	Yes
			Q07666	KHDR1	0.7381	1.23519	Yes	4.36	Yes		P55884	EIF3B_HUMAN	0.2358	0.810125	No	0.44	No		Q8N3C0	ASCC3_HUMAN	0.0095	0.806384	No	0.37	No				Q5SSJ5	HP1B3	0.6166	0.943487	No	2.59	Yes		Q9UN86	G3BP2	0.6348	1.52975	Yes	2.42	No
			Q7Z3B4	NUP54	0.138	1.11298	Yes	4.31	Yes		Q01081	U2AF1_HUMAN	0.2333	1.53459	Yes	0.5	No		P51149	RAB7A_HUMAN	0.0048	-0.199064	No	-0.63	No				P06748	NPM	0.6122	0.873033	No	0.26	No		Q5T8P6	RBM26	0.6315	0.884369	No	3.38	Yes
			Q9UQ35	SRRM2	0.9745	1.37579	Yes	4.28	Yes		O00425	IF2B3_HUMAN	0.2314	0.69612	No	1.21	No		P40938	RFC3_HUMAN	0	-0.509683	No	-0.54	No				H3BQG7	H3BQG7	0.6115	-0.481504	No	unavailable	unavailable		Q08379	GOGA2	0.6247	0.567363	No	1.21	No
			P42768	WASP	0.7649	1.42765	Yes	4.26	Yes		Q9UHX1	PUF60_HUMAN	0.2128	0.357796	No	0.11	No		P18085	ARF4_HUMAN	0	-0.210286	No	-0.45	No				O95232	LC7L3	0.6111	1.19033	Yes	2.3	No		Q14011	CIRBP	0.622	3.58024	Yes	10.76	Yes
			Q9UKM9	RALY	0.415	2.00593	Yes	4.22	Yes		Q00341	VIGLN_HUMAN	0.1987	1.11372	Yes	0.54	No												Q13283	G3BP1	0.6094	1.19128	Yes	1.26	No		P12270	TPR	0.6208	1.06439	Yes	4.56	Yes
			O75179	ANR17	0.5393	1.26453	Yes	4.19	Yes		P31942	HNRH3_HUMAN	0.1936	4.19176	Yes	10.94	Yes												Q13523	PRP4B	0.5988	1.61368	Yes	2.14	No		O60563	CCNT1	0.6129	0.383491	No	2.93	Yes
			Q9Y5A9	YTHD2	0.4991	1.57694	Yes	4.15	Yes		Q9GZT3	SLIRP_HUMAN	0.1743	-0.274959	No	unavailable	unavailable												Q9NUL3	STAU2	0.5912	1.09743	Yes	1.52	No		P06748	NPM	0.6122	0.873033	No	0.26	No
			Q15287	RNPS1	1	1.075	Yes	4.11	Yes		Q8WVV9	HNRLL_HUMAN	0.1734	0.840378	No	2.23	No												Q8NEJ9	NGDN	0.5904	0.332623	No	1.21	No		Q5U0Q1	Q5U0Q1	0.6094	1.19128	Yes	1.26	No
			Q07955	SRSF1	0.5725	2.37379	Yes	4.04	Yes		Q01085	TIAR_HUMAN	0.1733	0.968464	No	5	Yes												O43290	SNUT1	0.59	1.58611	Yes	1.9	No		P98179	RBM3	0.605	3.51889	Yes	10.66	Yes
			Q8IWZ3	ANKH1	0.5062	1.32043	Yes	4.04	Yes		P55795	HNRH2_HUMAN	0.1581	2.22509	Yes	8.22	Yes												Q9NZM5	NOP53	0.5899	0.785197	No	0.95	No		P83731	RL24	0.5987	0.258035	No	1.59	No
			Q7Z739	YTHD3	0.547	1.36912	Yes	4	Yes		P31943	HNRH1_HUMAN	0.1514	2.32642	Yes	8.3	Yes												Q9P275	UBP36	0.5894	1.19061	Yes	1.87	No		Q04637	IF4G1	0.5966	0.967664	No	3.63	Yes
			P49750	YLPM1	0.8159	1.34109	Yes	3.99	Yes		Q9Y3A4	RRP7A_HUMAN	0.15	-0.147705	No	0.26	No												Q7L2J0	MEPCE	0.5892	1.77795	Yes	4.84	Yes		O43290	SNUT1	0.59	1.58611	Yes	1.9	No
			Q7Z5J4	RAI1	0.7843	1.4219	Yes	3.95	Yes		P23396	RS3_HUMAN	0.1481	0.470118	No	-0.16	No												Q14684	RRP1B	0.5883	1.12185	Yes	1.84	No		Q8WXF1	PSPC1	0.5869	1.09613	Yes	5.04	Yes
			P35269	T2FA	0.7369	1.48181	Yes	3.95	Yes		Q15365	PCBP1_HUMAN	0.1376	0.454044	No	1.18	No												P46087	NOP2	0.5862	1.32536	Yes	1.71	No		P46087	NOP2	0.5862	1.32536	Yes	1.71	No
			P49756	RBM25	0.516	1.00636	Yes	3.92	Yes		P26599	PTBP1_HUMAN	0.1318	0.83912	No	0.89	No												Q9NWB6	ARGL1	0.586	0.522702	No	3.53	Yes		O75400	PR40A	0.5851	0.776866	No	2.7	Yes
			Q8IXT5	RB12B	0.4295	1.39418	Yes	3.91	Yes		O95758	PTBP3_HUMAN	0.1159	0.659838	No	1.09	No												O75400	PR40A	0.5851	0.776866	No	2.7	Yes		Q9Y266	NUDC	0.58	0.8204	No	0.4	No
			P15924	DESP	0.179	1.36238	Yes	3.88	Yes		Q9BWF3	RBM4_HUMAN	0.1016	0.26617	No	1.15	No												Q13243	SRSF5	0.5845	1.44089	Yes	2.1	No		P43243	MATR3	0.5761	1.55603	Yes	2.63	Yes
			Q14677	EPN4	0.5472	1.06729	Yes	3.84	Yes		Q9NQT5	EXOS3_HUMAN	0.0763	0.849461	No	0.74	No												P43243	MATR3	0.5761	1.55603	Yes	2.63	Yes		Q16629	SRSF7	0.5756	1.30844	Yes	2.78	Yes
			Q14671	PUM1	0.408	1.50914	Yes	3.84	Yes		Q15717	ELAV1_HUMAN	0.0674	1.06447	Yes	1.48	No												Q9NY12	GAR1	0.576	6.1267	Yes	10.06	Yes		Q4KMP7	TB10B	0.5742	0.725948	No	3.87	Yes
			Q6PKG0	LARP1	0.6733	1.57369	Yes	3.8	Yes		Q8TCS8	PNPT1_HUMAN	0.0561	0.592879	No	0.62	No												Q16629	SRSF7	0.5756	1.30844	Yes	2.78	Yes		Q07955	SRSF1	0.5725	2.37379	Yes	4.04	Yes
			P52272	HNRPM	0.3191	2.70056	Yes	3.73	Yes		P52597	HNRPF_HUMAN	0.053	1.50074	Yes	2.34	No												Q07955	SRSF1	0.5725	2.37379	Yes	4.04	Yes		Q9BUJ2	HNRL1	0.57	2.09078	Yes	10.71	Yes
			P15880	RS2	0.2116	1.62492	Yes	3.66	Yes		Q13868	EXOS2_HUMAN	0.0477	0.23644	No	-0.21	No												Q9BRJ6	CG050	0.5721	0.257643	No	-1.89	No		P55196	AFAD	0.5657	1.00548	Yes	3.52	Yes
			Q96MU7	YTDC1	0.7482	1.6081	Yes	3.64	Yes		Q6P2Q9	PRP8_HUMAN	0.0445	0.860275	No	0.62	No												Q9BUJ2	HNRL1	0.57	2.09078	Yes	10.71	Yes		Q99459	CDC5L	0.5648	0.733495	No	1.99	No
			Q5VT52	RPRD2	0.7665	1.18359	Yes	3.63	Yes		Q9Y3B4	SF3B6_HUMAN	0.016	-0.0575988	No	unavailable	unavailable												Q9GZR2	REXO4	0.5663	0.883438	No	0.97	No		O14776	TCRG1	0.5601	0.152002	No	4.03	Yes
			Q9P2N5	RBM27	0.7471	1.28665	Yes	3.59	Yes																				Q99459	CDC5L	0.5648	0.733495	No	1.99	No		Q96T37	RBM15	0.5516	1.8273	Yes	6.69	Yes
			Q6UB35	C1TM	0.0797	1.04459	Yes	3.58	Yes																				P38432	COIL	0.5607	1.21652	Yes	2.56	Yes		P46783	RS10	0.5515	0.628409	No	-0.95	No
			P14678	RSMB	0.6958	1.2045	Yes	3.56	Yes																				Q9P031	TAP26	0.5601	0.645757	No	1.62	No		Q00839	HNRPU	0.549	2.7144	Yes	9.36	Yes
			Q92900	RENT1	0.2134	1.10544	Yes	3.56	Yes																				Q9NPI1	BRD7	0.5545	1.0454	Yes	1.09	No		Q9BVJ6	UT14A	0.5486	0.655085	No	1.24	No
			P55196	AFAD	0.5657	1.00548	Yes	3.52	Yes																				Q96T37	RBM15	0.5516	1.8273	Yes	6.69	Yes		Q14677	EPN4	0.5472	1.06729	Yes	3.84	Yes
			Q9BQ39	DDX50	0.2971	1.2536	Yes	3.52	Yes																				Q00839	HNRPU	0.549	2.7144	Yes	9.36	Yes		Q7Z739	YTHD3	0.547	1.36912	Yes	4	Yes
			Q8WWM7	ATX2L	0.8706	1.2271	Yes	3.45	Yes																				Q9ULW0	TPX2	0.5488	0.60237	No	1.25	No		P51532	SMCA4	0.5415	1.38641	Yes	5.58	Yes
			Q12965	MYO1E	0.1552	1.32414	Yes	3.37	Yes																				Q9BVJ6	UT14A	0.5486	0.655085	No	1.24	No		O60841	IF2P	0.5409	1.58372	Yes	2.78	Yes
			Q14699	RFTN1	0.4429	1.19234	Yes	3.35	Yes																				O00566	MPP10	0.5433	0.978788	No	1.98	No		O75179	ANR17	0.5393	1.26453	Yes	4.19	Yes
			Q86V81	THOC4	0.712	3.2456	Yes	3.34	Yes																				P84103	SRSF3	0.5426	0.907059	No	2.65	Yes		Q86UK7	ZN598	0.5365	0.755744	No	3.54	Yes
			P49792	RBP2	0.2673	1.5339	Yes	3.28	Yes																				P51532	SMCA4	0.5415	1.38641	Yes	5.58	Yes		Q68EM7	RHG17	0.5312	0.629634	No	3.95	Yes
			Q86UE4	LYRIC	0.847	1.46266	Yes	3.26	Yes																				O60841	IF2P	0.5409	1.58372	Yes	2.78	Yes		Q9BW19	KIFC1	0.5304	0.872085	No	2.09	No
			Q8IZH2	XRN1	0.228	1.16346	Yes	3.24	Yes																				Q9Y5S9	RBM8A	0.5344	1.6186	Yes	-0.54	No		P22626	ROA2	0.5297	4.66353	Yes	14.06	Yes
			Q9Y3Y2	CHTOP	0.8266	2.69078	Yes	3.17	Yes																				Q9UIF9	BAZ2A	0.5307	0.935238	No	2.32	No		P49790	NU153	0.5288	1.50904	Yes	5.51	Yes
			Q8TAD8	SNIP1	0.659	1.66752	Yes	3.16	Yes																				O43159	RRP8	0.5307	0.368544	No	0.11	No		O95793	STAU1	0.5251	0.89123	No	1.85	No
			Q99848	EBP2	0.6405	1.30747	Yes	3.13	Yes																				Q9Y383	LC7L2	0.5306	0.692542	No	2.03	No		P17480	UBF1	0.5235	1.09292	Yes	0.54	No
			Q9P258	RCC2	0.2432	1.61254	Yes	3.11	Yes																				P22626	ROA2	0.5297	4.66353	Yes	14.06	Yes		Q92922	SMRC1	0.5212	0.999632	No	4.22	Yes
			Q92620	PRP16	0.4066	1.05101	Yes	3.06	Yes																				O95793	STAU1	0.5251	0.89123	No	1.85	No		Q9UHD8	44083	0.5204	0.444488	No	0.82	No
			Q01130	SRSF2	0.8416	1.13794	Yes	3.05	Yes																				Q15361	TTF1	0.5237	1.23284	Yes	0.62	No		O94804	STK10	0.5185	0.611093	No	1.52	No
			Q13242	SRSF9	0.2533	1.80368	Yes	3.04	Yes																				Q9H9L3	I20L2	0.5184	0.662975	No	0.99	No		P49756	RBM25	0.516	1.00636	Yes	3.92	Yes
			P52756	RBM5	0.4453	1.19136	Yes	3.01	Yes																				P49756	RBM25	0.516	1.00636	Yes	3.92	Yes		Q9UKE5	TNIK	0.5154	1.17757	Yes	2.92	Yes
			P17844	DDX5	0.2117	1.2945	Yes	2.99	Yes																				O43395	PRPF3	0.5153	0.740944	No	0.47	No		O43395	PRPF3	0.5153	0.740944	No	0.47	No
			Q9UKE5	TNIK	0.5154	1.17757	Yes	2.92	Yes																				P09651	ROA1	0.5134	4.89255	Yes	13.89	Yes		P09651	ROA1	0.5134	4.89255	Yes	13.89	Yes
			Q13247	SRSF6	0.6802	1.87355	Yes	2.91	Yes																				O76021	RL1D1	0.5122	0.746678	No	0.96	No		O14979	HNRDL	0.5119	2.08625	Yes	16.83	Yes
			A0A024R8A7	A0A024R8A7	0.4178	1.48929	Yes	2.91	Yes																				O14979	HNRDL	0.5119	2.08625	Yes	16.83	Yes		P61254	RL26	0.5103	0.790588	No	-0.39	No
			Q13459	MYO9B	0.3249	1.04294	Yes	2.89	Yes																				P49711	CTCF	0.5103	0.635417	No	0.5	No		P35658	NU214	0.5071	1.19772	Yes	7.49	Yes
			P51114	FXR1	0.4219	1.29815	Yes	2.86	Yes																				Q9H8M2	BRD9	0.5058	0.919572	No	0.9	No		Q8IWZ3	ANKH1	0.5062	1.32043	Yes	4.04	Yes
			A0JLT2	MED19	0.8319	1.03381	Yes	2.83	Yes																				Q9NX58	LYAR	0.5039	1.45797	Yes	1.41	No		Q9Y4K1	CRBG1	0.5055	1.35308	Yes	2.34	No
			Q16629	SRSF7	0.5756	1.30844	Yes	2.78	Yes																				P42696	RBM34	0.5	1.43027	Yes	1.45	No		Q9NX58	LYAR	0.5039	1.45797	Yes	1.41	No
			O60841	IF2P	0.5409	1.58372	Yes	2.78	Yes																				Q7Z7K6	CENPV	0.4981	0.119902	No	1	No		P62753	RS6	0.502	0.805338	No	0.18	No
			Q08170	SRSF4	0.7631	2.33401	Yes	2.72	Yes																				Q9NY61	AATF	0.4964	1.05906	Yes	0.2	No		Q96GA3	LTV1	0.501	0.660525	No	0.44	No
			Q02413	DSG1	0.2488	1.36973	Yes	2.7	Yes																				E9PLD3	E9PLD3	0.4949	0.0206317	No	unavailable	unavailable		P51610	HCFC1	0.4997	0.491338	No	3.43	Yes
			P02751	FINC	0.3278	1.27668	Yes	2.66	Yes																				Q9NP64	NO40	0.4896	1.11865	Yes	-0.01	No		Q9Y5A9	YTHD2	0.4991	1.57694	Yes	4.15	Yes
			P43243	MATR3	0.5761	1.55603	Yes	2.63	Yes																				Q02040	AK17A	0.4834	0.976093	No	2.95	Yes		P02545	LMNA	0.4984	0.904429	No	2.74	Yes
			Q9UKV3	ACINU	0.9045	1.06831	Yes	2.61	Yes																				Q5T6W2	Q5T6W2	0.4802	1.60156	Yes	5.03	Yes		Q13501	SQSTM	0.4977	0.704271	No	2.51	Yes
			Q96T88	UHRF1	0.2648	1.15188	Yes	2.59	Yes																				Q2TB10	ZN800	0.4774	0.701134	No	0.6	No		Q9NXV6	CARF	0.4896	0.598417	No	0.96	No
			P38432	COIL	0.5607	1.21652	Yes	2.56	Yes																				Q8NCA5	FA98A	0.4729	3.24904	Yes	12.68	Yes		V9HWC0	V9HWC0	0.487	0.41742	No	0.2	No
			O96028	NSD2	0.312	1.14466	Yes	2.56	Yes																				Q9HB58	SP110	0.4716	0.50885	No	1.05	No		O75940	SPF30	0.4831	0.576658	No	1.04	No
			Q96B97	SH3K1	0.6421	1.27864	Yes	2.53	Yes																				P15311	EZRI	0.4607	0.464221	No	1.17	No		O75937	DNJC8	0.4822	0.788154	No	0.9	No
			P05204	HMGN2	1	1.90367	Yes	unavailable	unavailable																				Q8IY81	SPB1	0.4592	0.999828	No	2.31	No		Q9P0L0	VAPA	0.4819	-0.212459	No	0.72	No
			P62851	RS25	0.416	1.06635	Yes	unavailable	unavailable																				Q9NW13	RBM28	0.4584	1.40712	Yes	1.14	No		Q8IX12	CCAR1	0.4791	0.723645	No	2.09	No
			P62314	SMD1	0.3781	1.13935	Yes	unavailable	unavailable																				Q8TDD1	DDX54	0.4562	1.31837	Yes	0.77	No		P35251	RFC1	0.4782	1.42316	Yes	1.35	No
			B2R4R0	B2R4R0	0.2038	1.68638	Yes	unavailable	unavailable																				P56182	RRP1	0.4555	0.628834	No	1.03	No		Q8NCA5	FA98A	0.4729	3.24904	Yes	12.68	Yes
			P62805	H4	0.2038	1.68638	Yes	unavailable	unavailable																				P51991	ROA3	0.455	5.25324	Yes	15.69	Yes		Q66K74	MAP1S	0.4636	0.593614	No	2.79	Yes
			Q8NDF8	PAPD5	0.444	1.16777	Yes	2.44	No																				Q9H4L4	SENP3	0.4512	0.795668	No	3	Yes		P42166	LAP2A	0.4625	0.712537	No	1.77	No
			Q9UN86	G3BP2	0.6348	1.52975	Yes	2.42	No																				P78362	SRPK2	0.4491	0.609705	No	1.38	No		Q86YV0	RASL3	0.4619	0.398226	No	4.03	Yes
			P78563	RED1	0.2874	1.21046	Yes	2.42	No																				Q13823	NOG2	0.4445	1.12986	Yes	0.66	No		P15311	EZRI	0.4607	0.464221	No	1.17	No
			Q9UPN3	MACF1	0.2018	1.3416	Yes	2.41	No																				Q8NDF8	PAPD5	0.444	1.16777	Yes	2.44	No		P62263	RS14	0.4569	0.698243	No	-0.05	No
			Q9UHB9	SRP68	0.1531	1.02559	Yes	2.4	No																				P61978	HNRPK	0.4427	1.60143	Yes	5.15	Yes		P51991	ROA3	0.455	5.25324	Yes	15.69	Yes
			Q9H0D6	XRN2	0.2947	1.02417	Yes	2.39	No																				Q14103	HNRPD	0.4394	2.92439	Yes	16.39	Yes		P26373	RL13	0.4549	0.138868	No	-0.12	No
			P26358	DNMT1	0.3081	1.27853	Yes	2.35	No																				Q9Y232	CDYL	0.4381	0.711164	No	0.77	No		Q96RU3	FNBP1	0.4521	0.83894	No	1.38	No
			Q9Y4K1	CRBG1	0.5055	1.35308	Yes	2.34	No																				Q96SB4	SRPK1	0.4366	0.82976	No	0.96	No		P52756	RBM5	0.4453	1.19136	Yes	3.01	Yes
			P52597	HNRPF	0.053	1.50074	Yes	2.34	No																				Q1KMD3	HNRL2	0.4297	1.78403	Yes	8.9	Yes		Q8IY67	RAVR1	0.4438	0.785752	No	1.85	No
			Q9UIG0	BAZ1B	0.3951	1.01306	Yes	2.33	No																				Q8IXT5	RB12B	0.4295	1.39418	Yes	3.91	Yes		Q14699	RFTN1	0.4429	1.19234	Yes	3.35	Yes
			P08621	RU17	0.8123	2.19939	Yes	2.3	No																				Q9NQ55	SSF1	0.4291	1.11057	Yes	0.72	No		P61978	HNRPK	0.4427	1.60143	Yes	5.15	Yes
			O95232	LC7L3	0.6111	1.19033	Yes	2.3	No																				Q14692	BMS1	0.4235	1.41692	Yes	0.78	No		Q14103	HNRPD	0.4394	2.92439	Yes	16.39	Yes
			P11388	TOP2A	0.2762	1.43171	Yes	2.3	No																				P51114	FXR1	0.4219	1.29815	Yes	2.86	Yes		Q9UDT6	CLIP2	0.4388	1.05998	Yes	1.17	No
			Q6UN15	FIP1	0.8636	1.32115	Yes	2.29	No																				Q99729	ROAA	0.4216	3.14925	Yes	15.84	Yes		O00267	SPT5H	0.4369	1.56873	Yes	4.94	Yes
			Q8NI27	THOC2	0.2969	1.16542	Yes	2.29	No																				Q13185	CBX3	0.4207	0.484494	No	-0.73	No		Q96SB4	SRPK1	0.4366	0.82976	No	0.96	No
			O75494	SRS10	0.6793	1.10287	Yes	2.27	No																				Q9GZR7	DDX24	0.419	0.581412	No	0.94	No		Q12929	EPS8	0.4318	0.703895	No	2.21	No
			Q09666	AHNK	0.7378	2.94233	Yes	2.25	No																				Q8WU90	ZC3HF	0.4178	1.37262	Yes	1.11	No		Q1KMD3	HNRL2	0.4297	1.78403	Yes	8.9	Yes
			Q8WWQ0	PHIP	0.3909	1.19723	Yes	2.25	No																				Q8NE71	ABCF1	0.4177	1.38873	Yes	1.5	No		P62750	RL23A	0.4294	-0.143834	No	0.59	No
			P21333	FLNA	0.2667	2.11005	Yes	2.22	No																				Q9UKM9	RALY	0.415	2.00593	Yes	4.22	Yes		P62847	RS24	0.4285	0.956458	No	unavailable	unavailable
			Q02880	TOP2B	0.2829	1.64392	Yes	2.2	No																				P45973	CBX5	0.4083	0.541553	No	-0.34	No		P20700	LMNB1	0.4266	0.293728	No	-0.02	No
			P67809	YBOX1	0.9259	2.21065	Yes	2.15	No																				Q96ME7	ZN512	0.4056	0.826999	No	2.02	No		Q14152	EIF3A	0.4254	1.25291	Yes	6.92	Yes
			Q9NXE8	CWC25	0.7505	1.37595	Yes	2.14	No																				Q9NW64	RBM22	0.4047	0.47956	No	2.31	No		Q96A33	CCD47	0.4244	0.538254	No	0.04	No
			Q13523	PRP4B	0.5988	1.61368	Yes	2.14	No																				Q8ND82	Z280C	0.4043	0.323834	No	2.68	Yes		Q9BY77	PDIP3	0.4228	0.331773	No	-0.55	No
			Q08945	SSRP1	0.4033	1.48453	Yes	2.12	No																				Q5VWQ0	RSBN1	0.4039	0.670277	No	1.34	No		P51114	FXR1	0.4219	1.29815	Yes	2.86	Yes
			O60884	DNJA2	0.2621	1.93766	Yes	2.12	No																				O95478	NSA2	0.4038	0.99416	No	-0.16	No		Q99729	ROAA	0.4216	3.14925	Yes	15.84	Yes
			Q13243	SRSF5	0.5845	1.44089	Yes	2.1	No																				Q08945	SSRP1	0.4033	1.48453	Yes	2.12	No		A0A024R8A7	A0A024R8A7	0.4178	1.48929	Yes	2.91	Yes
			Q9UK43	Q9UK43	0.7127	1.09867	Yes	2.08	No																				P35579	MYH9	0.402	1.00275	Yes	1.28	No		Q8WU90	ZC3HF	0.4178	1.37262	Yes	1.11	No
			A6NHR9	SMHD1	0.0778	1.26507	Yes	2.04	No																				O43390	HNRPR	0.3996	2.25882	Yes	10.17	Yes		Q8NE71	ABCF1	0.4177	1.38873	Yes	1.5	No
			Q7Z417	NUFP2	0.7309	1.46707	Yes	2.01	No																				Q96KR1	ZFR	0.3957	0.415901	No	2.56	Yes		P20042	IF2B	0.4174	0.765954	No	-0.65	No
			P07910	HNRPC	0.6503	1.45781	Yes	2	No																				Q9H9Y2	RPF1	0.3954	0.744505	No	0.48	No		P62851	RS25	0.416	1.06635	Yes	unavailable	unavailable
			Q8N9T8	KRI1	0.6443	1.23441	Yes	1.95	No																				Q9UIG0	BAZ1B	0.3951	1.01306	Yes	2.33	No		P27824	CALX	0.4155	0.813392	No	0.59	No
			V9HW80	V9HW80	0.1265	1.02136	Yes	1.95	No																				Q53HL2	BOREA	0.3928	0.425392	No	1.64	No		Q9UKM9	RALY	0.415	2.00593	Yes	4.22	Yes
			Q9HC52	CBX8	0.6658	1.18163	Yes	1.91	No																				Q9Y5J1	UTP18	0.392	0.855374	No	0.5	No		Q99543	DNJC2	0.4106	0.782436	No	1	No
			Q13428	TCOF	0.9623	1.47991	Yes	1.9	No																				Q13601	KRR1	0.391	0.453293	No	-0.52	No		Q14671	PUM1	0.408	1.50914	Yes	3.84	Yes
			O43290	SNUT1	0.59	1.58611	Yes	1.9	No																				Q8WWQ0	PHIP	0.3909	1.19723	Yes	2.25	No		Q92620	PRP16	0.4066	1.05101	Yes	3.06	Yes
			Q9BUQ8	DDX23	0.3902	1.37226	Yes	1.9	No																				Q9BUQ8	DDX23	0.3902	1.37226	Yes	1.9	No		Q3B726	RPA43	0.4053	0.761396	No	0.02	No
			Q9P275	UBP36	0.5894	1.19061	Yes	1.87	No																				Q02241	KIF23	0.3802	0.874715	No	0.78	No		Q92835	SHIP1	0.4037	0.855929	No	2.39	No
			P50552	VASP	0.7947	1.04921	Yes	1.86	No																				Q92841	DDX17	0.3799	1.23452	Yes	4.81	Yes		Q08945	SSRP1	0.4033	1.48453	Yes	2.12	No
			Q32MZ4	LRRF1	0.8948	1.20173	Yes	1.84	No																				Q8WYP5	ELYS	0.3799	0.892962	No	0.81	No		Q14839	CHD4	0.4021	1.39083	Yes	1.73	No
			Q14684	RRP1B	0.5883	1.12185	Yes	1.84	No																				P14866	HNRPL	0.3786	1.96027	Yes	6.71	Yes		P35579	MYH9	0.402	1.00275	Yes	1.28	No
			Q9Y5B9	SP16H	0.2187	1.24857	Yes	1.8	No																				O15213	WDR46	0.3786	0.849722	No	1.07	No		A0A024QZF1	A0A024QZF1	0.4003	0.439636	No	3.54	Yes
			Q13427	PPIG	0.805	2.08473	Yes	1.75	No																				P62314	SMD1	0.3781	1.13935	Yes	unavailable	unavailable		Q00653	NFKB2	0.3988	1.21988	Yes	5.38	Yes
			Q14839	CHD4	0.4021	1.39083	Yes	1.73	No																				Q99880	H2B1L	0.373	0.0499539	No	unavailable	unavailable		Q16666	IF16	0.3974	0.701249	No	1.72	No
			P46087	NOP2	0.5862	1.32536	Yes	1.71	No																				P62316	SMD2	0.3728	0.277409	No	unavailable	unavailable		Q96KR1	ZFR	0.3957	0.415901	No	2.56	Yes
			P45880	VDAC2	0	1.21925	Yes	1.7	No																				Q15633	TRBP2	0.3715	0.216396	No	1.39	No		Q8N163	CCAR2	0.3943	0.354316	No	0.9	No
			P50579	MAP2	0.3389	1.12801	Yes	1.67	No																				Q9BXY0	MAK16	0.37	0.247744	No	0.93	No		Q86UP2	KTN1	0.3935	0.74248	No	-0.14	No
			P07814	SYEP	0.1554	1.03449	Yes	1.64	No																				Q9H8H2	DDX31	0.3654	0.694192	No	3.5	Yes		Q03252	LMNB2	0.3903	0.754208	No	0.17	No
			P55265	DSRAD	0.3336	1.22228	Yes	1.62	No																				Q14694	UBP10	0.3646	0.954906	No	3.09	Yes		Q9BUQ8	DDX23	0.3902	1.37226	Yes	1.9	No
			P46013	KI67	0.8989	1.55187	Yes	1.6	No																				O60506	HNRPQ	0.3643	2.27645	Yes	8.33	Yes		P29692	EF1D	0.3879	0.355541	No	1.27	No
			Q460N5	PAR14	0.0721	1.06566	Yes	1.6	No																				Q9BVP2	GNL3	0.3606	0.822278	No	0.6	No		Q14683	SMC1A	0.386	1.29766	Yes	1.03	No
			P49327	FAS	0.0501	1.04942	Yes	1.57	No																				Q96K58	ZN668	0.3602	0.508948	No	1.24	No		V9HW29	V9HW29	0.3852	0.891949	No	2.03	No
			Q9NUL3	STAU2	0.5912	1.09743	Yes	1.52	No																				Q9NR30	DDX21	0.3601	1.50043	Yes	5.54	Yes		B2R4S9	B2R4S9	0.3809	0.205255	No	unavailable	unavailable
			P08240	SRPRA	0.2931	1.02306	Yes	1.52	No																				Q99575	POP1	0.3574	0.855015	No	2.47	No		Q92841	DDX17	0.3799	1.23452	Yes	4.81	Yes
			Q8NE71	ABCF1	0.4177	1.38873	Yes	1.5	No																				Q7L014	DDX46	0.354	1.53514	Yes	0.91	No		O60610	DIAP1	0.3797	0.779251	No	4.24	Yes
			Q14690	RRP5	0.1902	1.19922	Yes	1.49	No																				Q71DI3	H32	0.3382	-0.55142	No	unavailable	unavailable		Q92888	ARHG1	0.3793	0.53564	No	1.81	No
			Q15717	ELAV1	0.0674	1.06447	Yes	1.48	No																				P55265	DSRAD	0.3336	1.22228	Yes	1.62	No		P14866	HNRPL	0.3786	1.96027	Yes	6.71	Yes
			Q9H1E3	NUCKS	1	1.36865	Yes	1.47	No																				P22087	FBRL	0.3302	3.33603	Yes	11.1	Yes		Q02878	RL6	0.3784	1.1264	Yes	0.7	No
			P42696	RBM34	0.5	1.43027	Yes	1.45	No																				P11387	TOP1	0.3267	1.33302	Yes	0.71	No		P62314	SMD1	0.3781	1.13935	Yes	unavailable	unavailable
			Q9NX58	LYAR	0.5039	1.45797	Yes	1.41	No																				Q03701	CEBPZ	0.3197	1.0357	Yes	0.32	No		P55209	NP1L1	0.3759	0.556027	No	1.08	No
			O15226	NKRF	0.2768	1.08191	Yes	1.39	No																				P52272	HNRPM	0.3191	2.70056	Yes	3.73	Yes		Q9H2K8	TAOK3	0.3752	0.447412	No	-0.08	No
			Q9UQE7	SMC3	0.2892	1.16343	Yes	1.38	No																				O43660	PLRG1	0.319	0.401558	No	0.34	No		P14598	NCF1	0.3743	0.139472	No	-0.21	No
			P52701	MSH6	0.2036	1.03533	Yes	1.37	No																				Q13148	TADBP	0.3188	2.038	Yes	5.95	Yes		Q7Z6Z7	HUWE1	0.374	0.976028	No	2.95	Yes
			A8K5I0	A8K5I0	0.1279	1.29648	Yes	1.36	No																				P26368	U2AF2	0.3178	0.770609	No	0.12	No		P62316	SMD2	0.3728	0.277409	No	unavailable	unavailable
			P0DMV8	HS71A	0.1279	1.29648	Yes	1.36	No																				Q9BYG3	MK67I	0.3174	0.402032	No	0.45	No		Q15003	CND2	0.3724	0.5253	No	0.76	No
			P0DMV9	HS71B	0.1279	1.29648	Yes	1.36	No																				Q14498	RBM39	0.3169	0.801777	No	0.97	No		Q52LJ0	FA98B	0.3718	3.50198	Yes	13.13	Yes
			P35251	RFC1	0.4782	1.42316	Yes	1.35	No																				Q96GQ7	DDX27	0.314	0.964789	No	1.26	No		P41218	MNDA	0.371	0.610865	No	1.06	No
			Q99798	ACON	0.1115	1.34145	Yes	1.34	No																				Q9BZE4	NOG1	0.3138	0.538417	No	1.57	No		Q9NZB2	F120A	0.3703	1.113	Yes	4.94	Yes
			P09874	PARP1	0.14	1.3693	Yes	1.3	No																				Q96PK6	RBM14	0.3124	0.878358	No	4.37	Yes		Q13263	TIF1B	0.3664	0.683149	No	3.3	Yes
			Q15050	RRS1	0.7452	1.57232	Yes	1.29	No																				O96028	NSD2	0.312	1.14466	Yes	2.56	Yes		Q8N6M0	OTU6B	0.3651	-0.186192	No	-0.66	No
			P35579	MYH9	0.402	1.00275	Yes	1.28	No																				Q15020	SART3	0.3104	0.495798	No	0.19	No		Q14694	UBP10	0.3646	0.954906	No	3.09	Yes
			P53396	ACLY	0.0735	1.16023	Yes	1.27	No																				Q8N8U2	CDYL2	0.3102	0.91954	No	1.53	No		O60506	HNRPQ	0.3643	2.27645	Yes	8.33	Yes
			Q05519	SRS11	0.6797	1.48094	Yes	1.26	No																				P11940	PABP1	0.3097	0.59118	No	1.32	No		V9HW43	V9HW43	0.3609	-0.367842	No	-0.04	No
			Q13573	SNW1	0.6604	1.11431	Yes	1.26	No																				P26358	DNMT1	0.3081	1.27853	Yes	2.35	No		Q9BVP2	GNL3	0.3606	0.822278	No	0.6	No
			Q5U0Q1	Q5U0Q1	0.6094	1.19128	Yes	1.26	No																				Q9BRU9	UTP23	0.3052	0.556729	No	-0.1	No		Q9NR30	DDX21	0.3601	1.50043	Yes	5.54	Yes
			Q13283	G3BP1	0.6094	1.19128	Yes	1.26	No																				Q13151	ROA0	0.3049	4.68134	Yes	12.72	Yes		Q99575	POP1	0.3574	0.855015	No	2.47	No
			P16989	YBOX3	0.9059	1.39382	Yes	1.25	No																				O00541	PESC	0.2993	0.623263	No	1.05	No		O95466	FMNL1	0.3572	0.402146	No	4.08	Yes
			Q9UM54	MYO6	0.1568	1.01986	Yes	1.24	No																				Q2NL82	TSR1	0.2985	0.817361	No	0.34	No		P52948	NUP98	0.3544	1.34485	Yes	5.81	Yes
			Q92499	DDX1	0.0391	1.34565	Yes	1.24	No																				Q9BQ39	DDX50	0.2971	1.2536	Yes	3.52	Yes		Q7L014	DDX46	0.354	1.53514	Yes	0.91	No
			Q96EY1	DNJA3	0.15	1.21869	Yes	1.23	No																				Q9H0D6	XRN2	0.2947	1.02417	Yes	2.39	No		Q99733	NP1L4	0.3466	0.569634	No	0.14	No
			Q14204	DYHC1	0.0415	1.08198	Yes	1.22	No																				P34932	HSP74	0.2892	0.652618	No	0.83	No		Q92974	ARHG2	0.3438	0.479642	No	2.04	No
			P49588	SYAC	0.0196	1.10919	Yes	1.22	No																				Q9NVP1	DDX18	0.288	1.22772	Yes	0.54	No		P50579	MAP2	0.3389	1.12801	Yes	1.67	No
			Q01813	PFKAP	0.014	1.1476	Yes	1.2	No																				P78563	RED1	0.2874	1.21046	Yes	2.42	No		Q96AG4	LRC59	0.3387	0.190553	No	3.63	Yes
			Q14978	NOLC1	0.9012	1.30383	Yes	1.19	No																				Q9Y3C1	NOP16	0.2865	0.190308	No	-0.39	No		Q96KG9	SCYL1	0.3366	0.664527	No	2.71	Yes
			P16401	H15	0.8451	1.10152	Yes	1.17	No																				O00567	NOP56	0.2828	0.77221	No	0.81	No		P98171	RHG04	0.3361	0.641281	No	1.97	No
			Q9UDT6	CLIP2	0.4388	1.05998	Yes	1.17	No																				Q7Z2W4	ZCCHV	0.2815	0.730832	No	1.6	No		Q7Z460	CLAP1	0.3348	0.964479	No	3.47	Yes
			Q9NW13	RBM28	0.4584	1.40712	Yes	1.14	No																				P08575	PTPRC	0.281	0.734508	No	1.78	No		O00139	KIF2A	0.3342	0.598417	No	1.94	No
			P58107	EPIPL	0.1525	1.39418	Yes	1.12	No																				Q8TDN6	BRX1	0.2804	0.241847	No	-1.06	No		P22087	FBRL	0.3302	3.33603	Yes	11.1	Yes
			Q8WU90	ZC3HF	0.4178	1.37262	Yes	1.11	No																				Q9NS39	RED2	0.2787	0.980079	No	1.01	No		P02751	FINC	0.3278	1.27668	Yes	2.66	Yes
			Q9NPI1	BRD7	0.5545	1.0454	Yes	1.09	No																				O94776	MTA2	0.2784	0.196891	No	1.62	No		P11387	TOP1	0.3267	1.33302	Yes	0.71	No
			V9HWC6	V9HWC6	0.0144	1.53885	Yes	1.08	No																				Q9NVN8	GNL3L	0.2783	0.585381	No	0.53	No		P18621	RL17	0.326	0.149813	No	-0.82	No
			Q92769	HDAC2	0.2602	1.39459	Yes	1.07	No																				Q13610	PWP1	0.2774	0.631104	No	0.89	No		Q9UBU8	MO4L1	0.3259	0.493249	No	0	No
			Q14008	CKAP5	0.2396	1.00437	Yes	1.04	No																				P0C0S8	H2A1	0.2769	0.780737	No	unavailable	unavailable		Q13459	MYO9B	0.3249	1.04294	Yes	2.89	Yes
			Q14683	SMC1A	0.386	1.29766	Yes	1.03	No																				O15226	NKRF	0.2768	1.08191	Yes	1.39	No		Q13112	CAF1B	0.3237	0.388523	No	1.12	No
			P49748	ACADV	0.0885	1.1827	Yes	1	No																				P11388	TOP2A	0.2762	1.43171	Yes	2.3	No		P36578	RL4	0.3231	0.938358	No	2.45	No
			Q5QJE6	TDIF2	0.7447	1.13394	Yes	0.96	No																				O75607	NPM3	0.2752	-0.440306	No	0.53	No		Q9UI10	EI2BD	0.3212	0.252432	No	0.05	No
			V9HW22	V9HW22	0.1996	1.2957	Yes	0.96	No																				O00303	EIF3F	0.2745	-0.463029	No	0.78	No		P05455	LA	0.321	1.4427	Yes	0.79	No
			P11142	HSP7C	0.1996	1.2957	Yes	0.96	No																				Q9BQG0	MBB1A	0.2725	0.491796	No	1.74	No		P52272	HNRPM	0.3191	2.70056	Yes	3.73	Yes
			Q1ED39	KNOP1	0.7903	1.44817	Yes	0.95	No																				P09661	RU2A	0.2705	0.677138	No	-0.26	No		O43660	PLRG1	0.319	0.401558	No	0.34	No
			O75534	CSDE1	0.104	1.42125	Yes	0.94	No																				P25205	MCM3	0.2698	0.55998	No	0.43	No		P78344	IF4G2	0.3186	0.79307	No	2.36	No
			Q7L014	DDX46	0.354	1.53514	Yes	0.91	No																				Q15149	PLEC	0.2677	1.07933	Yes	5.02	Yes		P26368	U2AF2	0.3178	0.770609	No	0.12	No
			Q15084	PDIA6	0.0568	1.06452	Yes	0.91	No																				Q9BQ67	GRWD1	0.2668	0.308414	No	0.55	No		Q9BYG3	MK67I	0.3174	0.402032	No	0.45	No
			Q03188	CENPC	0.6861	1.2306	Yes	0.85	No																				Q96T88	UHRF1	0.2648	1.15188	Yes	2.59	Yes		Q8WU79	SMAP2	0.317	0.557644	No	1.75	No
			Q13547	HDAC1	0.2282	1.12413	Yes	0.84	No																				O76094	SRP72	0.2637	0.887686	No	0.95	No		Q14498	RBM39	0.3169	0.801777	No	0.97	No
			V9HWB4	V9HWB4	0.211	1.19893	Yes	0.84	No																				Q13310	PABP4	0.2624	0.913757	No	1.37	No		P50402	EMD	0.3149	-0.0842583	No	0.54	No
			P05455	LA	0.321	1.4427	Yes	0.79	No																				Q9NZI8	IF2B1	0.2616	0.792482	No	0.5	No		O75533	SF3B1	0.3144	0.784903	No	4.3	Yes
			Q14692	BMS1	0.4235	1.41692	Yes	0.78	No																				Q92769	HDAC2	0.2602	1.39459	Yes	1.07	No		Q9BZE4	NOG1	0.3138	0.538417	No	1.57	No
			Q8TDD1	DDX54	0.4562	1.31837	Yes	0.77	No																				O75367	H2AY	0.2553	1.1729	Yes	0.08	No		P05387	RLA2	0.313	0.68542	No	unavailable	unavailable
			P09429	HMGB1	0.6511	1.0761	Yes	0.74	No																				O00571	DDX3X	0.2552	1.98497	Yes	7.9	Yes		Q96PK6	RBM14	0.3124	0.878358	No	4.37	Yes
			Q9Y3I0	RTCB	0.0297	1.05026	Yes	0.74	No																				Q13242	SRSF9	0.2533	1.80368	Yes	3.04	Yes		Q9P016	THYN1	0.3111	0.368495	No	-1.47	No
			V9HWF5	V9HWF5	0.0181	1.58322	Yes	0.74	No																				O60508	PRP17	0.2521	0.695531	No	0.4	No		P24928	RPB1	0.3106	1.02913	Yes	7.26	Yes
			P62937	PPIA	0.0181	1.58322	Yes	0.74	No																				Q14137	BOP1	0.252	0.530952	No	1.54	No		Q15020	SART3	0.3104	0.495798	No	0.19	No
			Q5K651	SAMD9	0.0711	1.06076	Yes	0.73	No																				Q96SI9	STRBP	0.2514	0.869798	No	2.46	No		P11940	PABP1	0.3097	0.59118	No	1.32	No
			Q9NQ55	SSF1	0.4291	1.11057	Yes	0.72	No																				P08670	VIME	0.251	0.16966	No	4.39	Yes		Q9NZC9	SMAL1	0.3092	0.45491	No	1.39	No
			P31689	DNJA1	0.1863	1.59049	Yes	0.72	No																				O60264	SMCA5	0.2509	0.903417	No	0.51	No		P26358	DNMT1	0.3081	1.27853	Yes	2.35	No
			P11387	TOP1	0.3267	1.33302	Yes	0.71	No																				Q15366	PCBP2	0.2493	0.512901	No	1.97	No		O60930	RNH1	0.3076	0.876904	No	1	No
			Q02878	RL6	0.3784	1.1264	Yes	0.7	No																				Q9P258	RCC2	0.2432	1.61254	Yes	3.11	Yes		P29372	3MG	0.3053	0.188397	No	2.12	No
			O75475	PSIP1	0.783	1.6687	Yes	0.69	No																				Q15326	ZMY11	0.2425	0.305294	No	1.41	No		Q13151	ROA0	0.3049	4.68134	Yes	12.72	Yes
			P62241	RS8	0.2451	1.19545	Yes	0.68	No																				Q9H6W3	RIOX1	0.2355	0.0628425	No	0.09	No		P36957	ODO2	0.3024	0.232797	No	1.26	No
			Q13823	NOG2	0.4445	1.12986	Yes	0.66	No																				Q01081	U2AF1	0.2333	1.53459	Yes	0.5	No		O94906	PRP6	0.3018	0.598286	No	5.94	Yes
			Q15361	TTF1	0.5237	1.23284	Yes	0.62	No																				Q5JTH9	RRP12	0.2328	0.474986	No	2.17	No		Q6P3W7	SCYL2	0.3013	0.538221	No	2.23	No
			Q9BU76	MMTA2	0.7832	1.69685	Yes	0.61	No																				O00425	IF2B3	0.2314	0.69612	No	1.21	No		Q9Y4L1	HYOU1	0.3003	0.880286	No	1.24	No
			P26639	SYTC	0.0995	1.04748	Yes	0.61	No																				Q8WTT2	NOC3L	0.2287	0.349416	No	0.43	No		P61313	RL15	0.299	0.854917	No	-0.63	No
			P17858	PFKAL	0.0115	1.14458	Yes	0.57	No																				P37108	SRP14	0.2279	-0.519468	No	unavailable	unavailable		Q2NL82	TSR1	0.2985	0.817361	No	0.34	No
			Q96BK5	PINX1	0.8353	1.19581	Yes	0.54	No																				Q9UBU9	NXF1	0.2277	0.679898	No	2.65	Yes		Q8NI27	THOC2	0.2969	1.16542	Yes	2.29	No
			Q9P2E9	RRBP1	0.7645	1.9047	Yes	0.54	No																				Q9Y2X3	NOP58	0.2268	0.497987	No	0.02	No		Q9H0D6	XRN2	0.2947	1.02417	Yes	2.39	No
			P17480	UBF1	0.5235	1.09292	Yes	0.54	No																				O15381	NVL	0.2231	0.687266	No	1.31	No		Q9HC35	EMAL4	0.2945	0.985274	No	0.53	No
			Q9NVP1	DDX18	0.288	1.22772	Yes	0.54	No																				Q06323	PSME1	0.2208	0.260502	No	-0.05	No		P08240	SRPRA	0.2931	1.02306	Yes	1.52	No
			V9HW84	V9HW84	0.24	1.09121	Yes	0.54	No																				Q9Y5B9	SP16H	0.2187	1.24857	Yes	1.8	No		Q8IY37	DHX37	0.2929	0.337866	No	2.5	Yes
			Q00341	VIGLN	0.1987	1.11372	Yes	0.54	No																				O43818	U3IP2	0.2168	0.88089	No	0.85	No		Q14807	KIF22	0.2917	0.644663	No	0.35	No
			Q9Y450	HBS1L	0.2339	1.04483	Yes	0.52	No																				Q92900	RENT1	0.2134	1.10544	Yes	3.56	Yes		Q86TG7	PEG10	0.2895	0.0755189	No	2.92	Yes
			Q01081	U2AF1	0.2333	1.53459	Yes	0.5	No																				Q15061	WDR43	0.2127	0.50604	No	1.03	No		Q9UQE7	SMC3	0.2892	1.16343	Yes	1.38	No
			O95831	AIFM1	0.1451	1.19669	Yes	0.48	No																				P17844	DDX5	0.2117	1.2945	Yes	2.99	Yes		Q9NVP1	DDX18	0.288	1.22772	Yes	0.54	No
			P22102	PUR2	0.0198	1.08672	Yes	0.43	No																				P08238	HS90B	0.2113	0.83747	No	0.66	No		V9HW72	V9HW72	0.2872	0.529596	No	1.36	No
			Q9Y277	VDAC3	0	1.41957	Yes	0.42	No																				Q15397	PUM3	0.2083	0.817133	No	0.05	No		Q5RKV6	EXOS6	0.2867	0.518586	No	2.09	No
			Q9NTJ3	SMC4	0.2368	1.04264	Yes	0.39	No																				O60832	DKC1	0.2081	0.53448	No	-0.02	No		P78347	GTF2I	0.2865	0.814029	No	1.48	No
			P06733	ENOA	0.0023	1.11035	Yes	0.33	No																				Q09028	RBBP4	0.207	0.466476	No	-0.29	No		O14617	AP3D1	0.2853	0.531589	No	2.12	No
			Q03701	CEBPZ	0.3197	1.0357	Yes	0.32	No																				Q6RFH5	WDR74	0.2051	0.890201	No	1.05	No		Q06265	EXOS9	0.2847	0.365294	No	0.3	No
			Q9Y388	RBMX2	0.6583	1.43389	Yes	0.29	No																				Q5T280	CI114	0.2047	0.720639	No	0.13	No		Q02880	TOP2B	0.2829	1.64392	Yes	2.2	No
			P40939	ECHA	0.0026	1.06022	Yes	0.29	No																				Q9NWT1	PK1IP	0.204	0.429639	No	-0.13	No		O00567	NOP56	0.2828	0.77221	No	0.81	No
			P39023	RL3	0.0967	1.24707	Yes	0.28	No																				P62805	H4	0.2038	1.68638	Yes	unavailable	unavailable		Q9NVI7	ATD3A	0.2823	0.516756	No	1.74	No
			P21796	VDAC1	0.0459	1.49015	Yes	0.28	No																				P11142	HSP7C	0.1996	1.2957	Yes	0.96	No		Q7Z2W4	ZCCHV	0.2815	0.730832	No	1.6	No
			P62913	RL11	0.0561	1.05668	Yes	0.26	No																				Q9UJV9	DDX41	0.1993	0.642131	No	0.37	No		Q99613	EIF3C	0.2803	0.886591	No	0.28	No
			Q08AN1	ZN616	0.1088	1.2739	Yes	0.25	No																				P26196	DDX6	0.1987	0.58102	No	1.04	No		Q12904	AIMP1	0.2788	0.514763	No	0.18	No
			Q13813	SPTN1	0.1533	1.09698	Yes	0.22	No																				Q9UKD2	MRT4	0.1966	0.318885	No	-0.16	No		Q9BVL2	NUP58	0.2787	1.57476	Yes	5.41	Yes
			Q9NY61	AATF	0.4964	1.05906	Yes	0.2	No																				P31942	HNRH3	0.1936	4.19176	Yes	10.94	Yes		Q13610	PWP1	0.2774	0.631104	No	0.89	No
			P19525	E2AK2	0.127	1.17692	Yes	0.2	No																				P31146	COR1A	0.193	0.356832	No	0.86	No		Q92598	HS105	0.2773	0.806237	No	0.81	No
			P10809	CH60	0.061	1.15828	Yes	0.19	No																				Q92979	NEP1	0.1926	0.186453	No	-0.16	No		O15226	NKRF	0.2768	1.08191	Yes	1.39	No
			O00116	ADAS	0.1428	1.0474	Yes	0.18	No																				Q96HS1	PGAM5	0.1903	0.274517	No	0.61	No		Q9Y314	NOSIP	0.2757	0.0466868	No	2.27	No
			P29350	PTN6	0.1546	1.18277	Yes	0.09	No																				Q9UQ80	PA2G4	0.1903	0.595428	No	-0.86	No		O75607	NPM3	0.2752	-0.440306	No	0.53	No
			O75367	H2AY	0.2553	1.1729	Yes	0.08	No																				Q14690	RRP5	0.1902	1.19922	Yes	1.49	No		O00303	EIF3F	0.2745	-0.463029	No	0.78	No
			Q14331	FRG1	0.186	1.0758	Yes	0.06	No																				Q58FF8	H90B2	0.1863	0.52628	No	-0.75	No		P08865	RSSA	0.2745	-0.634829	No	0.59	No
			Q9NP64	NO40	0.4896	1.11865	Yes	-0.01	No																				Q14331	FRG1	0.186	1.0758	Yes	0.06	No		Q8TDP1	RNH2C	0.2743	-0.182255	No	0.22	No
			V9HVZ4	V9HVZ4	0.0119	1.05656	Yes	-0.02	No																				Q9BSC4	NOL10	0.1845	0.688442	No	0.6	No		P15927	RFA2	0.274	0.471834	No	-0.16	No
			P51659	DHB4	0.0244	1.47354	Yes	-0.04	No																				P62318	SMD3	0.1825	0.922284	No	unavailable	unavailable		Q9BQG0	MBB1A	0.2725	0.491796	No	1.74	No
			P26583	HMGB2	0.8277	1.29496	Yes	-0.05	No																				Q9UGN5	PARP2	0.1801	0.905164	No	1.44	No		P30419	NMT1	0.2701	0.4768	No	0.48	No
			P16403	H12	0.845	1.12698	Yes	-0.06	No																				O43143	DHX15	0.1748	0.332084	No	1.33	No		P25205	MCM3	0.2698	0.55998	No	0.43	No
			P68104	EF1A1	0.0887	1.10589	Yes	-0.09	No																				Q8WVV9	HNRLL	0.1734	0.840378	No	2.23	No		P39019	RS19	0.2689	0.890642	No	0.26	No
			P62495	ERF1	0.0297	1.1358	Yes	-0.1	No																				Q9H7B2	RPF2	0.1732	0.799817	No	-0.12	No		Q9NTI5	PDS5B	0.2681	0.647685	No	2.43	No
			V9HWF4	V9HWF4	0.0215	1.11027	Yes	-0.29	No																				Q14739	LBR	0.1707	0.340153	No	1.08	No		Q15149	PLEC	0.2677	1.07933	Yes	5.02	Yes
			P00558	PGK1	0.0215	1.11027	Yes	-0.29	No																				Q15102	PA1B3	0.1688	0.396886	No	-0.58	No		P49792	RBP2	0.2673	1.5339	Yes	3.28	Yes
			Q5T3I0	GPTC4	0.8721	1.91898	Yes	-0.36	No																				Q12905	ILF2	0.1666	0.317888	No	2.13	No		P21333	FLNA	0.2667	2.11005	Yes	2.22	No
			P62829	RL23	0.0642	1.35561	Yes	-0.41	No																				Q02790	FKBP4	0.1633	0.857432	No	0.06	No		Q16891	MIC60	0.2664	0.156673	No	0.54	No
			Q9Y5S9	RBM8A	0.5344	1.6186	Yes	-0.54	No																				Q9BZJ0	CRNL1	0.1627	0.374474	No	1.09	No		Q16181	44081	0.2654	0.75215	No	0.89	No
			Q92522	H1X	0.723	1.88212	Yes	-0.65	No																				Q9H0S4	DDX47	0.1626	0.417731	No	-0.15	No		Q96T88	UHRF1	0.2648	1.15188	Yes	2.59	Yes
			Q15233	NONO	0.6539	0.757606	No	7.53	Yes																				O15371	EIF3D	0.1624	0.66634	No	2.78	Yes		Q13310	PABP4	0.2624	0.913757	No	1.37	No
			Q14444	CAPR1	0.7743	0.976256	No	6.82	Yes																				Q9H6Y2	WDR55	0.1618	0.659577	No	-0.07	No		O60884	DNJA2	0.2621	1.93766	Yes	2.12	No
			Q15637	SF01	0.9045	0.816447	No	6.2	Yes																				Q9H2U1	DHX36	0.1607	1.18713	Yes	7.21	Yes		Q9NRX1	PNO1	0.2619	0.526378	No	-0.29	No
			O94906	PRP6	0.3018	0.598286	No	5.94	Yes																				P55795	HNRH2	0.1581	2.22509	Yes	8.22	Yes		Q9NZI8	IF2B1	0.2616	0.792482	No	0.5	No
			Q5T749	KPRP	0.145	-0.590576	No	5.72	Yes																				Q03169	TNAP2	0.1559	0.0868557	No	0.8	No		Q15691	MARE1	0.2611	0.461265	No	-0.88	No
			O43670	ZN207	0.8619	0.34342	No	5.49	Yes																				Q9UHA3	RLP24	0.1533	0.374196	No	2.6	Yes		Q92918	M4K1	0.2569	0.575188	No	4.06	Yes
			A8CG34	P121C	0.7249	0.747266	No	5.12	Yes																				P58107	EPIPL	0.1525	1.39418	Yes	1.12	No		P48444	COPD	0.2563	0.581788	No	1.45	No
			Q8IWX8	CHERP	0.6899	0.939845	No	5.02	Yes																				Q9Y324	FCF1	0.1515	-0.542484	No	-0.95	No		O00571	DDX3X	0.2552	1.98497	Yes	7.9	Yes
			Q01085	TIAR	0.1733	0.968464	No	5	Yes																				P31943	HNRH1	0.1514	2.32642	Yes	8.3	Yes		V9HWE1	V9HWE1	0.251	0.16966	No	4.39	Yes
			Q8IYB3	SRRM1	0.8595	0.937182	No	4.74	Yes																				Q7KZF4	SND1	0.1505	0.814078	No	-0.02	No		O60264	SMCA5	0.2509	0.903417	No	0.51	No
			Q9Y6W5	WASF2	0.7128	0.346688	No	4.7	Yes																				Q9Y3A2	UTP11	0.1501	0.421635	No	-0.94	No		Q01780	EXOSX	0.2508	0.46904	No	1.65	No
			V9HWE1	V9HWE1	0.251	0.16966	No	4.39	Yes																				Q96EY1	DNJA3	0.15	1.21869	Yes	1.23	No		Q15366	PCBP2	0.2493	0.512901	No	1.97	No
			P08670	VIME	0.251	0.16966	No	4.39	Yes																				Q9Y3A4	RRP7A	0.15	-0.147705	No	0.26	No		Q02413	DSG1	0.2488	1.36973	Yes	2.7	Yes
			Q96PK6	RBM14	0.3124	0.878358	No	4.37	Yes																				Q9NPE3	NOP10	0.1406	-1.18759	No	unavailable	unavailable		P62241	RS8	0.2451	1.19545	Yes	0.68	No
			O75533	SF3B1	0.3144	0.784903	No	4.3	Yes																				P09874	PARP1	0.14	1.3693	Yes	1.3	No		O95202	LETM1	0.2449	0.238318	No	0.9	No
			P36776	LONM	0.1157	0.907386	No	4.29	Yes																				Q08211	DHX9	0.1393	1.43649	Yes	8.96	Yes		Q6P1J9	CDC73	0.2448	0.330385	No	0.53	No
			O60610	DIAP1	0.3797	0.779251	No	4.24	Yes																				Q8NFW8	NEUA	0.1382	0.950267	No	0.34	No		Q96T60	PNKP	0.2437	0.616729	No	0.37	No
			Q92922	SMRC1	0.5212	0.999632	No	4.22	Yes																				Q15365	PCBP1	0.1376	0.454044	No	1.18	No		Q9P258	RCC2	0.2432	1.61254	Yes	3.11	Yes
			E9PAV3	NACAM	0.8267	0.359903	No	4.16	Yes																				O43172	PRP4	0.134	0.783286	No	0.37	No		Q92878	RAD50	0.2431	0.969673	No	-0.15	No
			O95466	FMNL1	0.3572	0.402146	No	4.08	Yes																				Q9Y2R4	DDX52	0.1335	0.864522	No	-0.24	No		Q9BY44	EIF2A	0.2427	0.67882	No	1.14	No
			Q92918	M4K1	0.2569	0.575188	No	4.06	Yes																				P05198	IF2A	0.1333	-0.0359544	No	-0.2	No		Q00688	FKBP3	0.241	0.813996	No	-0.26	No
			O14776	TCRG1	0.5601	0.152002	No	4.03	Yes																				P26599	PTBP1	0.1318	0.83912	No	0.89	No		V9HW84	V9HW84	0.24	1.09121	Yes	0.54	No
			Q86YV0	RASL3	0.4619	0.398226	No	4.03	Yes																				P0DMV8	HS71A	0.1279	1.29648	Yes	1.36	No		Q14008	CKAP5	0.2396	1.00437	Yes	1.04	No
			Q68EM7	RHG17	0.5312	0.629634	No	3.95	Yes																				P0DMV9	HS71B	0.1279	1.29648	Yes	1.36	No		O60231	DHX16	0.2382	0.478694	No	1.53	No
			Q9Y3B9	RRP15	0.8687	0.806972	No	3.94	Yes																				P19525	E2AK2	0.127	1.17692	Yes	0.2	No		P19878	NCF2	0.2376	0.309704	No	-0.04	No
			Q4KMP7	TB10B	0.5742	0.725948	No	3.87	Yes																				P14868	SYDC	0.1257	0.287112	No	0.91	No		Q08J23	NSUN2	0.2372	0.798853	No	0.39	No
			P18583	SON	0.6821	0.416734	No	3.85	Yes																				P26641	EF1G	0.1189	0.0803051	No	0.49	No		Q9NTJ3	SMC4	0.2368	1.04264	Yes	0.39	No
			Q9NQS7	INCE	0.8387	0.368871	No	3.66	Yes																				Q9NY93	DDX56	0.1188	0.172143	No	0.45	No		P27695	APEX1	0.2358	0.686498	No	1.09	No
			Q04637	IF4G1	0.5966	0.967664	No	3.63	Yes																				P61981	1433G	0.1174	-0.234185	No	-1.71	No		P55884	EIF3B	0.2358	0.810125	No	0.44	No
			Q96AG4	LRC59	0.3387	0.190553	No	3.63	Yes																				P26640	SYVC	0.1123	0.649596	No	2.46	No		Q8N1G4	LRC47	0.2349	0.744358	No	1.18	No
			P40222	TXLNA	0.7399	0.898647	No	3.55	Yes																				P17980	PRS6A	0.1116	0.335857	No	-0.4	No		Q8WWY3	PRP31	0.2344	0.58744	No	0.41	No
			Q86UK7	ZN598	0.5365	0.755744	No	3.54	Yes																				Q08AN1	ZN616	0.1088	1.2739	Yes	0.25	No		Q9Y450	HBS1L	0.2339	1.04483	Yes	0.52	No
			A0A024QZF1	A0A024QZF1	0.4003	0.439636	No	3.54	Yes																				Q96GD4	AURKB	0.1075	0.0180997	No	0.81	No		Q01081	U2AF1	0.2333	1.53459	Yes	0.5	No
			Q9NWB6	ARGL1	0.586	0.522702	No	3.53	Yes																				Q7L2E3	DHX30	0.1072	0.641477	No	0.59	No		Q99755	PI51A	0.233	0.478302	No	0.93	No
			Q9H8H2	DDX31	0.3654	0.694192	No	3.5	Yes																				Q15029	U5S1	0.1049	0.567069	No	1.22	No		O00425	IF2B3	0.2314	0.69612	No	1.21	No
			Q7Z460	CLAP1	0.3348	0.964479	No	3.47	Yes																				Q9HCS7	SYF1	0.104	0.0990093	No	0.94	No		P49736	MCM2	0.2311	0.75875	No	1.97	No
			P51610	HCFC1	0.4997	0.491338	No	3.43	Yes																				O15197	EPHB6	0.1038	0.713942	No	2.39	No		P62424	RL7A	0.2293	0.380208	No	0.05	No
			Q5T8P6	RBM26	0.6315	0.884369	No	3.38	Yes																				Q9BWF3	RBM4	0.1016	0.26617	No	1.15	No		Q13547	HDAC1	0.2282	1.12413	Yes	0.84	No
			Q13263	TIF1B	0.3664	0.683149	No	3.3	Yes																				P49368	TCPG	0.1009	0.30446	No	-0.6	No		Q14141	44080	0.2281	0.57326	No	0.17	No
			Q03518	TAP1	0.0507	0.457262	No	3.28	Yes																				O43684	BUB3	0.1006	0.22226	No	0.63	No		Q8IZH2	XRN1	0.228	1.16346	Yes	3.24	Yes
			Q9BSJ8	ESYT1	0.163	0.659642	No	3.23	Yes																				Q9UNX4	WDR3	0.0996	0.709057	No	0.01	No		P37108	SRP14	0.2279	-0.519468	No	unavailable	unavailable
			Q12899	TRI26	0.1688	0.522228	No	3.16	Yes																				P26639	SYTC	0.0995	1.04748	Yes	0.61	No		Q9Y2X3	NOP58	0.2268	0.497987	No	0.02	No
			Q9HCD5	NCOA5	0.7132	0.987234	No	3.15	Yes																				Q9NX24	NHP2	0.098	-0.564603	No	0.06	No		O00203	AP3B1	0.2266	0.7012	No	1.22	No
			Q15306	IRF4	0.1197	0.405561	No	3.1	Yes																				P62258	1433E	0.0941	-0.22213	No	-1.02	No		P11836	CD20	0.2255	-0.325043	No	-0.09	No
			Q14694	UBP10	0.3646	0.954906	No	3.09	Yes																				Q9BPU6	DPYL5	0.0939	0.671371	No	0.2	No		Q9NSU2	TREX1	0.2229	-0.670538	No	0.36	No
			Q9H4L4	SENP3	0.4512	0.795668	No	3	Yes																				Q96DI7	SNR40	0.0924	0.714971	No	0.98	No		Q96SB8	SMC6	0.2218	0.89453	No	1.16	No
			Q02040	AK17A	0.4834	0.976093	No	2.95	Yes																				P68104	EF1A1	0.0887	1.10589	Yes	-0.09	No		K9JA46	K9JA46	0.2213	0.823324	No	0.9	No
			Q7Z6Z7	HUWE1	0.374	0.976028	No	2.95	Yes																				P42285	MTREX	0.0882	0.781799	No	0.58	No		Q7Z478	DHX29	0.2213	0.776572	No	0.48	No
			O60563	CCNT1	0.6129	0.383491	No	2.93	Yes																				Q9BWT6	MND1	0.0878	0.0813016	No	0.16	No		Q01518	CAP1	0.221	0.376059	No	1.37	No
			Q86TG7	PEG10	0.2895	0.0755189	No	2.92	Yes																				P50991	TCPD	0.0871	0.363725	No	0.17	No		O43242	PSMD3	0.2209	0.198803	No	0.28	No
			P09234	RU1C	0.8616	-0.753114	No	2.91	Yes																				Q9H6R4	NOL6	0.0846	0.30299	No	1.03	No		P62841	RS15	0.2206	0.251926	No	1.19	No
			Q66K74	MAP1S	0.4636	0.593614	No	2.79	Yes																				P62820	RAB1A	0.0829	0.413304	No	-0.34	No		P19838	NFKB1	0.219	1.27967	Yes	6.08	Yes
			O15371	EIF3D	0.1624	0.66634	No	2.78	Yes																				Q9UMS4	PRP19	0.0793	0.0696871	No	0.44	No		Q9Y5B9	SP16H	0.2187	1.24857	Yes	1.8	No
			P02545	LMNA	0.4984	0.904429	No	2.74	Yes																				P18669	PGAM1	0.0787	0.127237	No	0.29	No		P06400	RB	0.2155	0.19926	No	0.56	No
			Q96KG9	SCYL1	0.3366	0.664527	No	2.71	Yes																				Q8IWA0	WDR75	0.0759	0.349922	No	0.24	No		Q92900	RENT1	0.2134	1.10544	Yes	3.56	Yes
			O75400	PR40A	0.5851	0.776866	No	2.7	Yes																				Q9H0A0	NAT10	0.0751	0.479969	No	0.81	No		Q9UHX1	PUF60	0.2128	0.357796	No	0.11	No
			Q8ND82	Z280C	0.4043	0.323834	No	2.68	Yes																				O00148	DX39A	0.0749	0.0212688	No	0.7	No		P17844	DDX5	0.2117	1.2945	Yes	2.99	Yes
			P84103	SRSF3	0.5426	0.907059	No	2.65	Yes																				Q06830	PRDX1	0.0703	0.490244	No	-0.47	No		P15880	RS2	0.2116	1.62492	Yes	3.66	Yes
			Q9UBU9	NXF1	0.2277	0.679898	No	2.65	Yes																				P62306	RUXF	0.0697	0.37124	No	unavailable	unavailable		P62191	PRS4	0.2113	0.876953	No	1.01	No
			Q9UHA3	RLP24	0.1533	0.374196	No	2.6	Yes																				Q9NV06	DCA13	0.0696	0.202396	No	0.71	No		P08238	HS90B	0.2113	0.83747	No	0.66	No
			Q5SSJ5	HP1B3	0.6166	0.943487	No	2.59	Yes																				Q9Y3F4	STRAP	0.0685	0.489182	No	1.22	No		V9HWB4	V9HWB4	0.211	1.19893	Yes	0.84	No
			Q96KR1	ZFR	0.3957	0.415901	No	2.56	Yes																				Q15717	ELAV1	0.0674	1.06447	Yes	1.48	No		Q9Y490	TLN1	0.2105	0.789852	No	0.64	No
			Q13501	SQSTM	0.4977	0.704271	No	2.51	Yes																				P62140	PP1B	0.0672	0.357632	No	0.18	No		P18031	PTN1	0.2091	0.180572	No	0.9	No
			Q8IY37	DHX37	0.2929	0.337866	No	2.5	Yes																				Q15269	PWP2	0.0663	0.858233	No	1.54	No		Q15027	ACAP1	0.2081	0.699387	No	1.34	No
			O00488	ZN593	0.8507	-0.28739	No	unavailable	unavailable																				Q9Y224	RTRAF	0.0655	0.100087	No	-1.45	No		O60832	DKC1	0.2081	0.53448	No	-0.02	No
			Q9BRT6	LLPH	0.7054	0.180115	No	unavailable	unavailable																				Q09161	NCBP1	0.0645	-0.198721	No	0.43	No		Q12874	SF3A3	0.2075	0.747086	No	1.08	No
			P53999	TCP4	0.6771	0.581592	No	unavailable	unavailable																				Q96G21	IMP4	0.0618	0.12477	No	0.13	No		Q09028	RBBP4	0.207	0.466476	No	-0.29	No
			H3BQG7	H3BQG7	0.6115	-0.481504	No	unavailable	unavailable																				O75643	U520	0.0608	0.769809	No	1.17	No		Q5HYL4	Q5HYL4	0.2044	0.153635	No	1.25	No
			E9PLD3	E9PLD3	0.4949	0.0206317	No	unavailable	unavailable																				P33992	MCM5	0.0585	0.64512	No	0.42	No		B2R4R0	B2R4R0	0.2038	1.68638	Yes	unavailable	unavailable
			P62847	RS24	0.4285	0.956458	No	unavailable	unavailable																				P60842	IF4A1	0.0566	0.167095	No	0.71	No		P52701	MSH6	0.2036	1.03533	Yes	1.37	No
			B2R4S9	B2R4S9	0.3809	0.205255	No	unavailable	unavailable																				Q13838	DX39B	0.0537	0.197381	No	1.5	No		Q9H6S0	YTDC2	0.202	0.746139	No	0.98	No
			Q99880	H2B1L	0.373	0.0499539	No	unavailable	unavailable																				P52597	HNRPF	0.053	1.50074	Yes	2.34	No		Q9UPN3	MACF1	0.2018	1.3416	Yes	2.41	No
			P62316	SMD2	0.3728	0.277409	No	unavailable	unavailable																				P78527	PRKDC	0.0513	0.876169	No	1.08	No		Q9P265	DIP2B	0.2005	0.600622	No	2.31	No
			Q71DI3	H32	0.3382	-0.55142	No	unavailable	unavailable																				Q96CW1	AP2M1	0.0505	0.545327	No	0	No		V9HW22	V9HW22	0.1996	1.2957	Yes	0.96	No
			P05387	RLA2	0.313	0.68542	No	unavailable	unavailable																				P38919	IF4A3	0.0486	0.0792597	No	-0.35	No		Q9UJV9	DDX41	0.1993	0.642131	No	0.37	No
			P0C0S8	H2A1	0.2769	0.780737	No	unavailable	unavailable																				Q9GZL7	WDR12	0.0472	0.0352029	No	0.01	No		P26196	DDX6	0.1987	0.58102	No	1.04	No
			P37108	SRP14	0.2279	-0.519468	No	unavailable	unavailable																				P04075	ALDOA	0.0467	0.4661	No	-0.64	No		Q00341	VIGLN	0.1987	1.11372	Yes	0.54	No
			P62318	SMD3	0.1825	0.922284	No	unavailable	unavailable																				Q9HCE1	MOV10	0.0458	0.739131	No	0.4	No		Q9UP60	Q9UP60	0.1979	-0.425277	No	1.99	No
			Q9GZT3	SLIRP	0.1743	-0.274959	No	unavailable	unavailable																				Q8NI36	WDR36	0.0452	0.741026	No	0.96	No		P48426	PI42A	0.197	0.682724	No	0.93	No
			P08708	RS17	0.1555	-0.0712553	No	unavailable	unavailable																				Q6P2Q9	PRP8	0.0445	0.860275	No	0.62	No		P24534	EF1B	0.1955	0.300409	No	0.84	No
			Q9NPE3	NOP10	0.1406	-1.18759	No	unavailable	unavailable																				Q14974	IMB1	0.0433	-0.082053	No	-0.49	No		Q07021	C1QBP	0.195	0.259669	No	0.64	No
			P62888	RL30	0.0782	-0.108566	No	unavailable	unavailable																				P12004	PCNA	0.0421	-0.231261	No	-0.74	No		P31146	COR1A	0.193	0.356832	No	0.86	No
			P62306	RUXF	0.0697	0.37124	No	unavailable	unavailable																				Q13347	EIF3I	0.04	0.799915	No	0.83	No		Q15477	SKIV2	0.1926	0.472895	No	0.82	No
			P62308	RUXG	0.0394	-0.108206	No	unavailable	unavailable																				P62308	RUXG	0.0394	-0.108206	No	unavailable	unavailable		Q92979	NEP1	0.1926	0.186453	No	-0.16	No
			P49458	SRP09	0.0232	-1.61118	No	unavailable	unavailable																				Q92499	DDX1	0.0391	1.34565	Yes	1.24	No		P04439	HLAA	0.1917	0.167831	No	1.02	No
			Q9Y3B4	SF3B6	0.016	-0.0575988	No	unavailable	unavailable																				P50990	TCPQ	0.0383	0.567282	No	-0.47	No		P14625	ENPL	0.1905	0.736386	No	0.53	No
			B2R4W8	B2R4W8	0.0153	0.320077	No	unavailable	unavailable																				P17987	TCPA	0.0377	0.455351	No	0.54	No		Q14258	TRI25	0.1904	-0.222456	No	1.16	No
			P61353	RL27	0.0147	0.617154	No	unavailable	unavailable																				P14618	KPYM	0.0376	0.541831	No	0.12	No		Q96HS1	PGAM5	0.1903	0.274517	No	0.61	No
			P63173	RL38	0	-0.649988	No	unavailable	unavailable																				P01112	RASH	0.037	0.0141302	No	-0.29	No		Q9UQ80	PA2G4	0.1903	0.595428	No	-0.86	No
			O75964	ATP5L	0	-0.9889	No	unavailable	unavailable																				Q9Y696	CLIC4	0.0355	-0.0604739	No	0.44	No		Q14690	RRP5	0.1902	1.19922	Yes	1.49	No
			P25398	RS12	0	-0.104531	No	unavailable	unavailable																				Q9H8H0	NOL11	0.0333	0.129312	No	-0.11	No		Q8WYJ6	44075	0.188	0.250488	No	0.7	No
			P55769	NH2L1	0	-0.980275	No	unavailable	unavailable																				Q9BVI4	NOC4L	0.0329	-0.321956	No	-0.17	No		P31689	DNJA1	0.1863	1.59049	Yes	0.72	No
			P84090	ERH	0	-1.15312	No	unavailable	unavailable																				Q8TED0	UTP15	0.0328	0.541962	No	0.43	No		Q14331	FRG1	0.186	1.0758	Yes	0.06	No
			P62304	RUXE	0	-0.295982	No	unavailable	unavailable																				P63241	IF5A1	0.0324	0.266448	No	-0.1	No		O75569	PRKRA	0.1853	0.240344	No	-0.05	No
			Q99575	POP1	0.3574	0.855015	No	2.47	No																				Q9P2J5	SYLC	0.0306	0.861712	No	1.23	No		P46777	RL5	0.1851	0.815287	No	0.58	No
			Q96SI9	STRBP	0.2514	0.869798	No	2.46	No																				Q9Y3I0	RTCB	0.0297	1.05026	Yes	0.74	No		P39748	FEN1	0.1842	0.57674	No	1.21	No
			P26640	SYVC	0.1123	0.649596	No	2.46	No																				P41091	IF2G	0.0275	0.72322	No	1.46	No		Q9NRZ9	HELLS	0.1825	0.625011	No	0.42	No
			P36578	RL4	0.3231	0.938358	No	2.45	No																				P78371	TCPB	0.0261	0.531376	No	-0.02	No		P52292	IMA1	0.1814	0.285511	No	-0.38	No
			Q9H6F5	CCD86	1	0.839088	No	2.43	No																				Q9Y230	RUVB2	0.0259	0.378836	No	0.26	No		Q8IZ69	TRM2A	0.1792	0.292111	No	1.54	No
			Q9NTI5	PDS5B	0.2681	0.647685	No	2.43	No																				P15121	ALDR	0.0253	-0.0785409	No	-0.71	No		P15924	DESP	0.179	1.36238	Yes	3.88	Yes
			Q92734	TFG	0.7075	0.671306	No	2.4	No																				Q9NYH9	UTP6	0.0251	-0.111898	No	-0.58	No		Q8N5C6	SRBD1	0.1788	0.798412	No	0.24	No
			Q92615	LAR4B	0.649	0.588338	No	2.4	No																				Q12788	TBL3	0.0235	-0.0465724	No	0.07	No		Q01082	SPTB2	0.178	0.844593	No	1.62	No
			Q92835	SHIP1	0.4037	0.855929	No	2.39	No																				P49458	SRP09	0.0232	-1.61118	No	unavailable	unavailable		Q29RF7	PDS5A	0.1765	0.456903	No	1.23	No
			O15197	EPHB6	0.1038	0.713942	No	2.39	No																				P13639	EF2	0.0221	0.852728	No	1.06	No		P19105	ML12A	0.1754	0.166605	No	-0.52	No
			P78344	IF4G2	0.3186	0.79307	No	2.36	No																				P00558	PGK1	0.0215	1.11027	Yes	-0.29	No		O43143	DHX15	0.1748	0.332084	No	1.33	No
			P27816	MAP4	0.8993	0.585365	No	2.35	No																				P62937	PPIA	0.0181	1.58322	Yes	0.74	No		Q9GZT3	SLIRP	0.1743	-0.274959	No	unavailable	unavailable
			Q9UIF9	BAZ2A	0.5307	0.935238	No	2.32	No																				P56537	IF6	0.0163	-0.307205	No	-0.48	No		P33991	MCM4	0.1738	0.414774	No	2.06	No
			Q8N684	CPSF7	0.6878	0.365539	No	2.31	No																				Q9Y3B4	SF3B6	0.016	-0.0575988	No	unavailable	unavailable		P49916	DNLI3	0.1734	0.899039	No	1.48	No
			Q8IY81	SPB1	0.4592	0.999828	No	2.31	No																				P54136	SYRC	0.0151	0.582588	No	0.28	No		Q01085	TIAR	0.1733	0.968464	No	5	Yes
			Q9NW64	RBM22	0.4047	0.47956	No	2.31	No																				O43175	SERA	0.015	0.441711	No	0.36	No		P41214	EIF2D	0.1729	0.342277	No	-0.16	No
			Q9P265	DIP2B	0.2005	0.600622	No	2.31	No																				Q00610	CLH1	0.0143	0.548137	No	0.3	No		Q14739	LBR	0.1707	0.340153	No	1.08	No
			Q15459	SF3A1	0.6759	0.20599	No	2.29	No																				Q9H583	HEAT1	0.0107	0.250243	No	0.24	No		Q15021	CND1	0.1705	0.289481	No	1.31	No
			Q9BRP8	PYM1	0.9068	0.274501	No	2.27	No																				Q9NVX2	NLE1	0.0103	0.409726	No	1.26	No		Q53GS9	SNUT2	0.1699	0.621695	No	-0.27	No
			O75152	ZC11A	0.7197	0.735178	No	2.27	No																				O00159	MYO1C	0.0103	0.719626	No	0.98	No		Q12899	TRI26	0.1688	0.522228	No	3.16	Yes
			Q9Y314	NOSIP	0.2757	0.0466868	No	2.27	No																				Q969X6	UTP4	0.0102	0.3091	No	0.15	No		O95433	AHSA1	0.1686	0.540099	No	-0.08	No
			Q6P3W7	SCYL2	0.3013	0.538221	No	2.23	No																				Q16531	DDB1	0.0096	0.824206	No	0.09	No		Q9UJZ1	STML2	0.1685	-0.0796354	No	0.62	No
			Q8WVV9	HNRLL	0.1734	0.840378	No	2.23	No																				P08754	GNAI3	0.0084	0.183235	No	-0.03	No		Q15046	SYK	0.1675	0.56426	No	0.96	No
			Q12929	EPS8	0.4318	0.703895	No	2.21	No																				Q5T5E6	Q5T5E6	0.0082	-0.321645	No	-1.02	No		Q12905	ILF2	0.1666	0.317888	No	2.13	No
			Q9NNW5	WDR6	0.0383	0.96443	No	2.2	No																				P07737	PROF1	0.0071	0.548267	No	-0.11	No		P61247	RS3A	0.1666	0.941151	No	-0.27	No
			Q9BZZ5	API5	0.1412	0.732433	No	2.18	No																				P61326	MGN	0.0068	0.321384	No	-0.92	No		Q9Y4I1	MYO5A	0.166	0.824386	No	1.16	No
			Q5JTH9	RRP12	0.2328	0.474986	No	2.17	No																				P23528	COF1	0.006	-0.0197006	No	-1.55	No		Q9BSJ8	ESYT1	0.163	0.659642	No	3.23	Yes
			Q12905	ILF2	0.1666	0.317888	No	2.13	No																				P62879	GBB2	0.0058	0.361994	No	0.29	No		A0A024RAS3	A0A024RAS3	0.1626	0.417731	No	-0.15	No
			P29372	3MG	0.3053	0.188397	No	2.12	No																				P62834	RAP1A	0.0054	0.0673511	No	-0.58	No		O15371	EIF3D	0.1624	0.66634	No	2.78	Yes
			O14617	AP3D1	0.2853	0.531589	No	2.12	No																				P51149	RAB7A	0.0048	-0.199064	No	-0.63	No		Q9H2U1	DHX36	0.1607	1.18713	Yes	7.21	Yes
			Q9BW19	KIFC1	0.5304	0.872085	No	2.09	No																				P30041	PRDX6	0.0044	-0.0949254	No	1.54	No		Q8TEQ6	GEMI5	0.1584	0.718842	No	2.02	No
			Q8IX12	CCAR1	0.4791	0.723645	No	2.09	No																				P63244	RACK1	0.0031	0.351621	No	0.63	No		Q9UM54	MYO6	0.1568	1.01986	Yes	1.24	No
			Q5RKV6	EXOS6	0.2867	0.518586	No	2.09	No																				P06733	ENOA	0.0023	1.11035	Yes	0.33	No		O75153	CLU	0.1566	0.703699	No	0.64	No
			P33991	MCM4	0.1738	0.414774	No	2.06	No																				P40227	TCPZ	0.0018	0.515253	No	0.06	No		Q14191	WRN	0.1557	0.767032	No	0.71	No
			Q92974	ARHG2	0.3438	0.479642	No	2.04	No																				P55769	NH2L1	0	-0.980275	No	unavailable	unavailable		P08708	RS17	0.1555	-0.0712553	No	unavailable	unavailable
			Q9Y383	LC7L2	0.5306	0.692542	No	2.03	No																				P84090	ERH	0	-1.15312	No	unavailable	unavailable		P07814	SYEP	0.1554	1.03449	Yes	1.64	No
			V9HW29	V9HW29	0.3852	0.891949	No	2.03	No																				P62304	RUXE	0	-0.295982	No	unavailable	unavailable		Q12965	MYO1E	0.1552	1.32414	Yes	3.37	Yes
			Q96ME7	ZN512	0.4056	0.826999	No	2.02	No																				P45880	VDAC2	0	1.21925	Yes	1.7	No		P29350	PTN6	0.1546	1.18277	Yes	0.09	No
			Q8TEQ6	GEMI5	0.1584	0.718842	No	2.02	No																				O43463	SUV91	0	0.47974	No	0.59	No		Q13813	SPTN1	0.1533	1.09698	Yes	0.22	No
			Q99459	CDC5L	0.5648	0.733495	No	1.99	No																				P15153	RAC2	0	-0.699125	No	0.32	No		Q9UHB9	SRP68	0.1531	1.02559	Yes	2.4	No
			Q9UP60	Q9UP60	0.1979	-0.425277	No	1.99	No																				P05141	ADT2	0	0.776915	No	0.31	No		P62491	RB11A	0.1527	0.0256467	No	0.42	No
			O43776	SYNC	0.0967	0.657911	No	1.99	No																				Q9Y2P8	RCL1	0	0.781652	No	0.25	No		P31943	HNRH1	0.1514	2.32642	Yes	8.3	Yes
			O00566	MPP10	0.5433	0.978788	No	1.98	No																				P08243	ASNS	0	0.394763	No	0.12	No		Q7KZF4	SND1	0.1505	0.814078	No	-0.02	No
			O75694	NU155	0.0488	0.384275	No	1.98	No																				Q9NRW3	ABC3C	0	-0.54518	No	-0.05	No		Q96EY1	DNJA3	0.15	1.21869	Yes	1.23	No
			P11586	C1TC	0.0149	0.920716	No	1.98	No																				Q9NV31	IMP3	0	-0.84358	No	-0.12	No		Q15019	44076	0.1495	0.668888	No	0.59	No
			P98171	RHG04	0.3361	0.641281	No	1.97	No																				P60891	PRPS1	0	-0.125048	No	-0.33	No		P23396	RS3	0.1481	0.470118	No	-0.16	No
			Q15366	PCBP2	0.2493	0.512901	No	1.97	No																				Q9UH17	ABC3B	0	-0.383557	No	-0.4	No		O95831	AIFM1	0.1451	1.19669	Yes	0.48	No
			P49736	MCM2	0.2311	0.75875	No	1.97	No																				P30153	2AAA	0	-0.488479	No	-0.58	No		Q5T749	KPRP	0.145	-0.590576	No	5.72	Yes
			O75165	DJC13	0.0147	0.750778	No	1.95	No																				P61204	ARF3	0	0.225805	No	-1	No		Q9HB71	CYBP	0.1447	0.234561	No	-0.63	No
			O00139	KIF2A	0.3342	0.598417	No	1.94	No																												P46781	RS9	0.1443	0.870729	No	1.02	No
			P78406	RAE1L	0.0923	0.312481	No	1.9	No																												Q10570	CPSF1	0.1441	0.826035	No	1.54	No
			P28340	DPOD1	0.1309	0.616876	No	1.86	No																												O00116	ADAS	0.1428	1.0474	Yes	0.18	No
			Q63HN8	RN213	0.0843	0.967419	No	1.86	No																												Q9BZZ5	API5	0.1412	0.732433	No	2.18	No
			O95793	STAU1	0.5251	0.89123	No	1.85	No																												O95782	AP2A1	0.1412	0.335122	No	1.2	No
			Q8IY67	RAVR1	0.4438	0.785752	No	1.85	No																												P09874	PARP1	0.14	1.3693	Yes	1.3	No
			Q92888	ARHG1	0.3793	0.53564	No	1.81	No																												Q08211	DHX9	0.1393	1.43649	Yes	8.96	Yes
			O15446	RPA34	0.8862	0.772096	No	1.8	No																												Q99986	VRK1	0.1388	0.995826	No	0.17	No
			P53621	COPA	0.0898	0.862921	No	1.79	No																												Q00059	TFAM	0.1382	0.0109448	No	0.4	No
			P08575	PTPRC	0.281	0.734508	No	1.78	No																												Q8NFW8	NEUA	0.1382	0.950267	No	0.34	No
			P27708	PYR1	0.0853	0.907288	No	1.78	No																												Q7Z3B4	NUP54	0.138	1.11298	Yes	4.31	Yes
			P42166	LAP2A	0.4625	0.712537	No	1.77	No																												Q9Y2L1	RRP44	0.1377	0.518929	No	0.91	No
			Q8WU79	SMAP2	0.317	0.557644	No	1.75	No																												Q15365	PCBP1	0.1376	0.454044	No	1.18	No
			Q00403	TF2B	0.0949	-0.0885055	No	1.75	No																												O94874	UFL1	0.1372	0.616451	No	0.34	No
			Q9NVI7	ATD3A	0.2823	0.516756	No	1.74	No																												P20585	MSH3	0.1363	0.606683	No	1.22	No
			Q9BQG0	MBB1A	0.2725	0.491796	No	1.74	No																												Q6NUQ4	TM214	0.1349	0.0854181	No	1.36	No
			Q16666	IF16	0.3974	0.701249	No	1.72	No																												Q9UG63	ABCF2	0.1348	0.46048	No	0.28	No
			P68400	CSK21	0.1278	0.384635	No	1.71	No																												P57772	SELB	0.1342	0.410886	No	0.69	No
			P14923	PLAK	0.0818	-0.0358073	No	1.71	No																												O43172	PRP4	0.134	0.783286	No	0.37	No
			Q96F07	CYFP2	0.0187	0.282571	No	1.7	No																												P05198	IF2A	0.1333	-0.0359544	No	-0.2	No
			Q01780	EXOSX	0.2508	0.46904	No	1.65	No																												O60306	AQR	0.1326	0.49307	No	1.23	No
			Q53HL2	BOREA	0.3928	0.425392	No	1.64	No																												P26599	PTBP1	0.1318	0.83912	No	0.89	No
			O95602	RPA1	0.1203	0.933588	No	1.63	No																												Q5TBB1	RNH2B	0.1314	0.723481	No	-0.71	No
			Q9P031	TAP26	0.5601	0.645757	No	1.62	No																												P28340	DPOD1	0.1309	0.616876	No	1.86	No
			O94776	MTA2	0.2784	0.196891	No	1.62	No																												A8K5I0	A8K5I0	0.1279	1.29648	Yes	1.36	No
			Q01082	SPTB2	0.178	0.844593	No	1.62	No																												P68400	CSK21	0.1278	0.384635	No	1.71	No
			Q7Z2W4	ZCCHV	0.2815	0.730832	No	1.6	No																												P19525	E2AK2	0.127	1.17692	Yes	0.2	No
			P83731	RL24	0.5987	0.258035	No	1.59	No																												V9HW80	V9HW80	0.1265	1.02136	Yes	1.95	No
			Q9BZE4	NOG1	0.3138	0.538417	No	1.57	No																												P63104	1433Z	0.1265	-0.12134	No	-1.63	No
			Q99623	PHB2	0.02	0.206546	No	1.55	No																												P14868	SYDC	0.1257	0.287112	No	0.91	No
			Q14137	BOP1	0.252	0.530952	No	1.54	No																												O00505	IMA4	0.1228	0.105119	No	-0.4	No
			Q8IZ69	TRM2A	0.1792	0.292111	No	1.54	No																												Q13200	PSMD2	0.1222	0.70218	No	0.02	No
			Q10570	CPSF1	0.1441	0.826035	No	1.54	No																												P32322	P5CR1	0.1222	0.0178873	No	-0.21	No
			Q15269	PWP2	0.0663	0.858233	No	1.54	No																												P62979	RS27A	0.1217	0.49173	No	0.32	No
			P30041	PRDX6	0.0044	-0.0949254	No	1.54	No																												O95602	RPA1	0.1203	0.933588	No	1.63	No
			Q8N8U2	CDYL2	0.3102	0.91954	No	1.53	No																												P12956	XRCC6	0.1198	0.681793	No	0.88	No
			O60231	DHX16	0.2382	0.478694	No	1.53	No																												Q15306	IRF4	0.1197	0.405561	No	3.1	Yes
			O94804	STK10	0.5185	0.611093	No	1.52	No																												P26641	EF1G	0.1189	0.0803051	No	0.49	No
			Q8WUM0	NU133	0.0605	0.532373	No	1.52	No																												P62269	RS18	0.1184	0.750566	No	-1.93	No
			Q86X55	CARM1	0.069	0.64628	No	1.51	No																												Q9BPX3	CND3	0.1162	0.0919523	No	0.24	No
			P22314	UBA1	0.0812	0.766868	No	1.5	No																												O95758	PTBP3	0.1159	0.659838	No	1.09	No
			A0A024RCM3	A0A024RCM3	0.0537	0.197381	No	1.5	No																												P36776	LONM	0.1157	0.907386	No	4.29	Yes
			Q13838	DX39B	0.0537	0.197381	No	1.5	No																												Q93009	UBP7	0.1125	0.857661	No	1.02	No
			P78347	GTF2I	0.2865	0.814029	No	1.48	No																												P26640	SYVC	0.1123	0.649596	No	2.46	No
			P49916	DNLI3	0.1734	0.899039	No	1.48	No																												Q99798	ACON	0.1115	1.34145	Yes	1.34	No
			P41091	IF2G	0.0275	0.72322	No	1.46	No																												P30050	RL12	0.109	0.456642	No	0.17	No
			P48444	COPD	0.2563	0.581788	No	1.45	No																												Q7L2E3	DHX30	0.1072	0.641477	No	0.59	No
			Q9UGN5	PARP2	0.1801	0.905164	No	1.44	No																												P49591	SYSC	0.107	0.594578	No	-0.31	No
			Q15326	ZMY11	0.2425	0.305294	No	1.41	No																												P17812	PYRG1	0.1065	0.767375	No	0.5	No
			Q15633	TRBP2	0.3715	0.216396	No	1.39	No																												Q9Y6V7	DDX49	0.1055	-0.00834742	No	-0.72	No
			Q9NZC9	SMAL1	0.3092	0.45491	No	1.39	No																												Q6IBM8	Q6IBM8	0.1049	0.546748	No	1.22	No
			Q96RU3	FNBP1	0.4521	0.83894	No	1.38	No																												P41223	BUD31	0.1041	-0.301945	No	-0.37	No
			P78362	SRPK2	0.4491	0.609705	No	1.38	No																												O75534	CSDE1	0.104	1.42125	Yes	0.94	No
			Q13310	PABP4	0.2624	0.913757	No	1.37	No																												Q9H223	EHD4	0.1035	0.729313	No	0.38	No
			Q01518	CAP1	0.221	0.376059	No	1.37	No																												P54577	SYYC	0.1022	0.719937	No	0.13	No
			V9HW72	V9HW72	0.2872	0.529596	No	1.36	No																												Q9BWF3	RBM4	0.1016	0.26617	No	1.15	No
			Q6NUQ4	TM214	0.1349	0.0854181	No	1.36	No																												Q15650	TRIP4	0.1015	0.899022	No	0.06	No
			Q14980	NUMA1	0.6718	0.667598	No	1.34	No																												P49368	TCPG	0.1009	0.30446	No	-0.6	No
			Q5VWQ0	RSBN1	0.4039	0.670277	No	1.34	No																												O43684	BUB3	0.1006	0.22226	No	0.63	No
			Q15027	ACAP1	0.2081	0.699387	No	1.34	No																												Q9UNX4	WDR3	0.0996	0.709057	No	0.01	No
			O43143	DHX15	0.1748	0.332084	No	1.33	No																												P26639	SYTC	0.0995	1.04748	Yes	0.61	No
			P11940	PABP1	0.3097	0.59118	No	1.32	No																												Q06187	BTK	0.0986	0.552808	No	0.13	No
			O15381	NVL	0.2231	0.687266	No	1.31	No																												O43776	SYNC	0.0967	0.657911	No	1.99	No
			Q15021	CND1	0.1705	0.289481	No	1.31	No																												P39023	RL3	0.0967	1.24707	Yes	0.28	No
			P54886	P5CS	0.044	0.560241	No	1.29	No																												Q13077	TRAF1	0.0961	-0.0101933	No	1.06	No
			P29692	EF1D	0.3879	0.355541	No	1.27	No																												Q92466	DDB2	0.096	0.31137	No	0.07	No
			Q96GQ7	DDX27	0.314	0.964789	No	1.26	No																												Q13045	FLII	0.0953	0.742039	No	0.78	No
			P36957	ODO2	0.3024	0.232797	No	1.26	No																												Q00403	TF2B	0.0949	-0.0885055	No	1.75	No
			Q9NVX2	NLE1	0.0103	0.409726	No	1.26	No																												P68371	TBB4B	0.0943	0.517426	No	0.82	No
			Q9ULW0	TPX2	0.5488	0.60237	No	1.25	No																												V9HW98	V9HW98	0.0941	-0.22213	No	-1.02	No
			Q5HYL4	Q5HYL4	0.2044	0.153635	No	1.25	No																												P46063	RECQ1	0.0939	0.393619	No	-0.5	No
			Q9BVJ6	UT14A	0.5486	0.655085	No	1.24	No																												Q13618	CUL3	0.0924	0.709449	No	0.54	No
			Q96K58	ZN668	0.3602	0.508948	No	1.24	No																												P78406	RAE1L	0.0923	0.312481	No	1.9	No
			Q9Y4L1	HYOU1	0.3003	0.880286	No	1.24	No																												Q8N1F7	NUP93	0.0915	0.325288	No	0.09	No
			Q29RF7	PDS5A	0.1765	0.456903	No	1.23	No																												Q86UX7	URP2	0.0914	0.35363	No	0.82	No
			O60306	AQR	0.1326	0.49307	No	1.23	No																												P23381	SYWC	0.0912	0.44341	No	0.89	No
			Q9P2J5	SYLC	0.0306	0.861712	No	1.23	No																												P07437	TBB5	0.09	0.523192	No	0.92	No
			O00203	AP3B1	0.2266	0.7012	No	1.22	No																												P56192	SYMC	0.09	0.335972	No	0.62	No
			P20585	MSH3	0.1363	0.606683	No	1.22	No																												P53621	COPA	0.0898	0.862921	No	1.79	No
			Q6IBM8	Q6IBM8	0.1049	0.546748	No	1.22	No																												Q9UNQ2	DIM1	0.0894	0.207068	No	0.22	No
			Q15029	U5S1	0.1049	0.567069	No	1.22	No																												P68104	EF1A1	0.0887	1.10589	Yes	-0.09	No
			Q9Y3F4	STRAP	0.0685	0.489182	No	1.22	No																												P49748	ACADV	0.0885	1.1827	Yes	1	No
			Q08379	GOGA2	0.6247	0.567363	No	1.21	No																												Q9UKV8	AGO2	0.0884	0.467782	No	0.91	No
			Q8NEJ9	NGDN	0.5904	0.332623	No	1.21	No																												P42285	MTREX	0.0882	0.781799	No	0.58	No
			O00425	IF2B3	0.2314	0.69612	No	1.21	No																												P62081	RS7	0.0876	0.417763	No	-0.23	No
			P39748	FEN1	0.1842	0.57674	No	1.21	No																												P50991	TCPD	0.0871	0.363725	No	0.17	No
			A0A024R0Y2	A0A024R0Y2	0.0194	0.99037	No	1.21	No																												P51398	RT29	0.0854	0.30036	No	-0.33	No
			O95782	AP2A1	0.1412	0.335122	No	1.2	No																												P27708	PYR1	0.0853	0.907288	No	1.78	No
			P62841	RS15	0.2206	0.251926	No	1.19	No																												Q53H12	AGK	0.0853	0.173956	No	0.19	No
			P33241	LSP1	0.9085	0.669035	No	1.18	No																												Q9H6R4	NOL6	0.0846	0.30299	No	1.03	No
			Q8N1G4	LRC47	0.2349	0.744358	No	1.18	No																												Q63HN8	RN213	0.0843	0.967419	No	1.86	No
			Q15365	PCBP1	0.1376	0.454044	No	1.18	No																												P35606	COPB2	0.0838	0.631349	No	0.11	No
			P15311	EZRI	0.4607	0.464221	No	1.17	No																												Q9Y285	SYFA	0.0826	0.54977	No	0.61	No
			O75643	U520	0.0608	0.769809	No	1.17	No																												P07237	PDIA1	0.0826	0.618542	No	0.37	No
			Q1KLZ0	Q1KLZ0	0.0293	0.0974084	No	1.17	No																												Q8TCJ2	STT3B	0.0823	0.504472	No	0.66	No
			P16615	AT2A2	0.0239	0.306519	No	1.17	No																												P14923	PLAK	0.0818	-0.0358073	No	1.71	No
			Q96SB8	SMC6	0.2218	0.89453	No	1.16	No																												P22314	UBA1	0.0812	0.766868	No	1.5	No
			Q14258	TRI25	0.1904	-0.222456	No	1.16	No																												P27694	RFA1	0.0811	0.900035	No	1.12	No
			Q9Y4I1	MYO5A	0.166	0.824386	No	1.16	No																												Q14566	MCM6	0.0803	0.534104	No	0.86	No
			Q9BWF3	RBM4	0.1016	0.26617	No	1.15	No																												Q6UB35	C1TM	0.0797	1.04459	Yes	3.58	Yes
			Q9BY44	EIF2A	0.2427	0.67882	No	1.14	No																												Q9UMS4	PRP19	0.0793	0.0696871	No	0.44	No
			Q13112	CAF1B	0.3237	0.388523	No	1.12	No																												P62888	RL30	0.0782	-0.108566	No	unavailable	unavailable
			P27694	RFA1	0.0811	0.900035	No	1.12	No																												A6NHR9	SMHD1	0.0778	1.26507	Yes	2.04	No
			Q96BY6	DOC10	0.0654	0.799523	No	1.1	No																												Q9NR56	MBNL1	0.0773	-0.817704	No	0.99	No
			P27695	APEX1	0.2358	0.686498	No	1.09	No																												V9HW00	V9HW00	0.0769	0.720802	No	-0.59	No
			Q9BZJ0	CRNL1	0.1627	0.374474	No	1.09	No																												Q9NQT5	EXOS3	0.0763	0.849461	No	0.74	No
			O95758	PTBP3	0.1159	0.659838	No	1.09	No																												Q9H0A0	NAT10	0.0751	0.479969	No	0.81	No
			Q9H4M9	EHD1	0.0543	0.732107	No	1.09	No																												Q14554	PDIA5	0.0751	0.22324	No	0.01	No
			P22234	PUR6	0.0211	0.400137	No	1.09	No																												P53396	ACLY	0.0735	1.16023	Yes	1.27	No
			P55209	NP1L1	0.3759	0.556027	No	1.08	No																												P47756	CAPZB	0.0722	0.512656	No	-0.32	No
			Q12874	SF3A3	0.2075	0.747086	No	1.08	No																												Q460N5	PAR14	0.0721	1.06566	Yes	1.6	No
			Q14739	LBR	0.1707	0.340153	No	1.08	No																												O75489	NDUS3	0.0719	-0.230216	No	-0.7	No
			P78527	PRKDC	0.0513	0.876169	No	1.08	No																												P35249	RFC4	0.0716	0.171473	No	-0.02	No
			O15213	WDR46	0.3786	0.849722	No	1.07	No																												Q5K651	SAMD9	0.0711	1.06076	Yes	0.73	No
			P05023	AT1A1	0.0703	0.660279	No	1.07	No																												P48735	IDHP	0.0707	0.666079	No	-0.05	No
			P41218	MNDA	0.371	0.610865	No	1.06	No																												P42224	STAT1	0.0706	0.359478	No	-0.11	No
			Q13077	TRAF1	0.0961	-0.0101933	No	1.06	No																												P05023	AT1A1	0.0703	0.660279	No	1.07	No
			A2RUS2	DEND3	0.0525	0.164433	No	1.06	No																												Q06830	PRDX1	0.0703	0.490244	No	-0.47	No
			P13639	EF2	0.0221	0.852728	No	1.06	No																												Q92608	DOCK2	0.0699	0.752444	No	0.61	No
			Q9HB58	SP110	0.4716	0.50885	No	1.05	No																												Q86X55	CARM1	0.069	0.64628	No	1.51	No
			O00541	PESC	0.2993	0.623263	No	1.05	No																												Q9Y3F4	STRAP	0.0685	0.489182	No	1.22	No
			Q6RFH5	WDR74	0.2051	0.890201	No	1.05	No																												P13010	XRCC5	0.0683	0.623966	No	0.57	No
			Q9Y6K5	OAS3	0.0515	0.621826	No	1.05	No																												P36873	PP1G	0.0681	0.242353	No	0.38	No
			O75940	SPF30	0.4831	0.576658	No	1.04	No																												Q15717	ELAV1	0.0674	1.06447	Yes	1.48	No
			P26196	DDX6	0.1987	0.58102	No	1.04	No																												Q15269	PWP2	0.0663	0.858233	No	1.54	No
			P02786	TFR1	0.0565	0.936529	No	1.04	No																												P62277	RS13	0.0662	-0.0800764	No	0.6	No
			P56182	RRP1	0.4555	0.628834	No	1.03	No																												Q13155	AIMP2	0.0656	0.0475525	No	0.53	No
			Q15061	WDR43	0.2127	0.50604	No	1.03	No																												Q9Y224	RTRAF	0.0655	0.100087	No	-1.45	No
			Q9H6R4	NOL6	0.0846	0.30299	No	1.03	No																												Q96BY6	DOC10	0.0654	0.799523	No	1.1	No
			V9HVY3	V9HVY3	0.0554	0.936823	No	1.03	No																												P62829	RL23	0.0642	1.35561	Yes	-0.41	No
			P04439	HLAA	0.1917	0.167831	No	1.02	No																												P33993	MCM7	0.0639	0.29755	No	0.43	No
			P46781	RS9	0.1443	0.870729	No	1.02	No																												Q12931	TRAP1	0.0639	0.18954	No	0.16	No
			Q93009	UBP7	0.1125	0.857661	No	1.02	No																												Q13393	PLD1	0.0633	0.909967	No	0.23	No
			P16885	PLCG2	0.0387	0.680715	No	1.02	No																												Q16658	FSCN1	0.0628	0.808981	No	1.01	No
			Q9NS39	RED2	0.2787	0.980079	No	1.01	No																												Q96P70	IPO9	0.0624	-0.23296	No	-0.85	No
			P62191	PRS4	0.2113	0.876953	No	1.01	No																												P10809	CH60	0.061	1.15828	Yes	0.19	No
			Q16658	FSCN1	0.0628	0.808981	No	1.01	No																												O75643	U520	0.0608	0.769809	No	1.17	No
			Q7Z7K6	CENPV	0.4981	0.119902	No	1	No																												Q8TF46	DI3L1	0.0607	0.511757	No	0.98	No
			Q99543	DNJC2	0.4106	0.782436	No	1	No																												Q00325	MPCP	0.0607	0.211904	No	0.89	No
			O60930	RNH1	0.3076	0.876904	No	1	No																												Q8WUM0	NU133	0.0605	0.532373	No	1.52	No
			Q9H9L3	I20L2	0.5184	0.662975	No	0.99	No																												P18124	RL7	0.0604	0.883373	No	-0.41	No
			Q9NR56	MBNL1	0.0773	-0.817704	No	0.99	No																												P68363	TBA1B	0.0598	0.439702	No	-0.04	No
			Q9H6S0	YTDC2	0.202	0.746139	No	0.98	No																												P30876	RPB2	0.0587	0.760514	No	0.34	No
			Q96DI7	SNR40	0.0924	0.714971	No	0.98	No																												P33992	MCM5	0.0585	0.64512	No	0.42	No
			Q8TF46	DI3L1	0.0607	0.511757	No	0.98	No																												P22695	QCR2	0.0573	0.590609	No	0.24	No
			O00159	MYO1C	0.0103	0.719626	No	0.98	No																												Q9NPD3	EXOS4	0.0571	-0.118873	No	-0.22	No
			Q9GZR2	REXO4	0.5663	0.883438	No	0.97	No																												Q15084	PDIA6	0.0568	1.06452	Yes	0.91	No
			Q14498	RBM39	0.3169	0.801777	No	0.97	No																												P06746	DPOLB	0.0567	0.80738	No	-0.22	No
			O76021	RL1D1	0.5122	0.746678	No	0.96	No																												P60842	IF4A1	0.0566	0.167095	No	0.71	No
			Q9NXV6	CARF	0.4896	0.598417	No	0.96	No																												O15144	ARPC2	0.0566	0.396903	No	-0.85	No
			Q96SB4	SRPK1	0.4366	0.82976	No	0.96	No																												P02786	TFR1	0.0565	0.936529	No	1.04	No
			Q15046	SYK	0.1675	0.56426	No	0.96	No																												Q8TCS8	PNPT1	0.0561	0.592879	No	0.62	No
			Q8NI36	WDR36	0.0452	0.741026	No	0.96	No																												P62913	RL11	0.0561	1.05668	Yes	0.26	No
			Q9NZM5	NOP53	0.5899	0.785197	No	0.95	No																												Q15393	SF3B3	0.0558	0.888519	No	0.44	No
			O76094	SRP72	0.2637	0.887686	No	0.95	No																												V9HVY3	V9HVY3	0.0554	0.936823	No	1.03	No
			P29966	MARCS	0.9668	0.839512	No	0.94	No																												Q9Y265	RUVB1	0.0548	0.620568	No	0.11	No
			Q9GZR7	DDX24	0.419	0.581412	No	0.94	No																												Q9H4M9	EHD1	0.0543	0.732107	No	1.09	No
			Q9HCS7	SYF1	0.104	0.0990093	No	0.94	No																												P40429	RL13A	0.0541	0.462245	No	0.32	No
			Q9BXY0	MAK16	0.37	0.247744	No	0.93	No																												A0A024RCM3	A0A024RCM3	0.0537	0.197381	No	1.5	No
			Q99755	PI51A	0.233	0.478302	No	0.93	No																												P52597	HNRPF	0.053	1.50074	Yes	2.34	No
			P48426	PI42A	0.197	0.682724	No	0.93	No																												V9HW31	V9HW31	0.0529	0.553413	No	-0.01	No
			Q9UJS0	CMC2	0.0162	0.750941	No	0.93	No																												O43809	CPSF5	0.0528	0.186633	No	-0.41	No
			P07437	TBB5	0.09	0.523192	No	0.92	No																												A2RUS2	DEND3	0.0525	0.164433	No	1.06	No
			Q9Y2L1	RRP44	0.1377	0.518929	No	0.91	No																												P52907	CAZA1	0.0524	0.334077	No	-0.65	No
			P14868	SYDC	0.1257	0.287112	No	0.91	No																												Q9Y6K5	OAS3	0.0515	0.621826	No	1.05	No
			Q9UKV8	AGO2	0.0884	0.467782	No	0.91	No																												Q15008	PSMD6	0.0514	-0.0134114	No	-0.52	No
			Q9H8M2	BRD9	0.5058	0.919572	No	0.9	No																												P78527	PRKDC	0.0513	0.876169	No	1.08	No
			O75937	DNJC8	0.4822	0.788154	No	0.9	No																												Q03518	TAP1	0.0507	0.457262	No	3.28	Yes
			Q8N163	CCAR2	0.3943	0.354316	No	0.9	No																												P05388	RLA0	0.0504	-0.0336511	No	-0.1	No
			O95202	LETM1	0.2449	0.238318	No	0.9	No																												P49327	FAS	0.0501	1.04942	Yes	1.57	No
			K9JA46	K9JA46	0.2213	0.823324	No	0.9	No																												Q96P11	NSUN5	0.0489	0.137724	No	0.76	No
			P18031	PTN1	0.2091	0.180572	No	0.9	No																												O75694	NU155	0.0488	0.384275	No	1.98	No
			Q9BY41	HDAC8	0.0397	0.483399	No	0.9	No																												P38919	IF4A3	0.0486	0.0792597	No	-0.35	No
			Q13610	PWP1	0.2774	0.631104	No	0.89	No																												Q13868	EXOS2	0.0477	0.23644	No	-0.21	No
			Q16181	2020-09-07	0.2654	0.75215	No	0.89	No																												V9HWN7	V9HWN7	0.0467	0.4661	No	-0.64	No
			P26599	PTBP1	0.1318	0.83912	No	0.89	No																												P21796	VDAC1	0.0459	1.49015	Yes	0.28	No
			P23381	SYWC	0.0912	0.44341	No	0.89	No																												Q9HCE1	MOV10	0.0458	0.739131	No	0.4	No
			Q00325	MPCP	0.0607	0.211904	No	0.89	No																												Q06210	GFPT1	0.0457	0.674214	No	-0.29	No
			P50453	SPB9	0.0053	-0.439587	No	0.89	No																												P62701	RS4X	0.0456	0.77894	No	-0.13	No
			P12956	XRCC6	0.1198	0.681793	No	0.88	No																												Q8NI36	WDR36	0.0452	0.741026	No	0.96	No
			P43246	MSH2	0.0096	0.810272	No	0.88	No																												Q8NF50	DOCK8	0.0447	0.572297	No	0.7	No
			Q9UMY1	NOL7	0.6536	0.508343	No	0.86	No																												Q6P2Q9	PRP8	0.0445	0.860275	No	0.62	No
			P31146	COR1A	0.193	0.356832	No	0.86	No																												P04843	RPN1	0.0444	0.306943	No	0.6	No
			Q14566	MCM6	0.0803	0.534104	No	0.86	No																												V9HW37	V9HW37	0.0443	0.421014	No	-0.05	No
			O43818	U3IP2	0.2168	0.88089	No	0.85	No																												P46782	RS5	0.0441	-0.17394	No	-0.82	No
			P24534	EF1B	0.1955	0.300409	No	0.84	No																												P54886	P5CS	0.044	0.560241	No	1.29	No
			P12268	IMDH2	0.0019	0.936414	No	0.84	No																												Q13619	CUL4A	0.0434	0.594856	No	-0.04	No
			P34932	HSP74	0.2892	0.652618	No	0.83	No																												Q14974	IMB1	0.0433	-0.082053	No	-0.49	No
			Q13347	EIF3I	0.04	0.799915	No	0.83	No																												P53618	COPB	0.043	-0.0452492	No	-0.06	No
			P55081	MFAP1	0.6605	0.706787	No	0.82	No																												Q14204	DYHC1	0.0415	1.08198	Yes	1.22	No
			Q9UHD8	2020-09-09	0.5204	0.444488	No	0.82	No																												O75306	NDUS2	0.041	0.374932	No	0.56	No
			Q15477	SKIV2	0.1926	0.472895	No	0.82	No																												P27348	1433T	0.0408	-0.348991	No	-0.75	No
			P68371	TBB4B	0.0943	0.517426	No	0.82	No																												P08133	ANXA6	0.0401	0.753947	No	-0.51	No
			Q86UX7	URP2	0.0914	0.35363	No	0.82	No																												Q9BY41	HDAC8	0.0397	0.483399	No	0.9	No
			P24666	PPAC	0	-0.511578	No	0.82	No																												Q92499	DDX1	0.0391	1.34565	Yes	1.24	No
			O75683	SURF6	0.8199	0.852042	No	0.81	No																												P16885	PLCG2	0.0387	0.680715	No	1.02	No
			Q8WYP5	ELYS	0.3799	0.892962	No	0.81	No																												Q9NNW5	WDR6	0.0383	0.96443	No	2.2	No
			O00567	NOP56	0.2828	0.77221	No	0.81	No																												P50990	TCPQ	0.0383	0.567282	No	-0.47	No
			Q92598	HS105	0.2773	0.806237	No	0.81	No																												P17987	TCPA	0.0377	0.455351	No	0.54	No
			Q96GD4	AURKB	0.1075	0.0180997	No	0.81	No																												V9HWB8	V9HWB8	0.0376	0.541831	No	0.12	No
			Q9H0A0	NAT10	0.0751	0.479969	No	0.81	No																												Q86VP6	CAND1	0.0373	0.117109	No	0.54	No
			P41250	GARS	0.0351	0.551665	No	0.81	No																												Q99832	TCPH	0.0368	0.447918	No	-0.48	No
			Q03169	TNAP2	0.1559	0.0868557	No	0.8	No																												P41250	GARS	0.0351	0.551665	No	0.81	No
			Q02241	KIF23	0.3802	0.874715	No	0.78	No																												Q99873	ANM1	0.035	-0.137904	No	0	No
			O00303	EIF3F	0.2745	-0.463029	No	0.78	No																												Q14CX7	NAA25	0.0349	0.325027	No	0.7	No
			Q13045	FLII	0.0953	0.742039	No	0.78	No																												Q8TEM1	PO210	0.0349	0.555406	No	0.61	No
			Q9Y232	CDYL	0.4381	0.711164	No	0.77	No																												P47897	SYQ	0.0348	0.335498	No	0.6	No
			Q15003	CND2	0.3724	0.5253	No	0.76	No																												P63010	AP2B1	0.0341	0.239543	No	0.72	No
			Q96P11	NSUN5	0.0489	0.137724	No	0.76	No																												P55160	NCKPL	0.0337	0.00196026	No	0.45	No
			Q92621	NU205	0.0173	0.344499	No	0.76	No																												Q9BVI4	NOC4L	0.0329	-0.321956	No	-0.17	No
			Q9NQT5	EXOS3	0.0763	0.849461	No	0.74	No																												P63241	IF5A1	0.0324	0.266448	No	-0.1	No
			Q9P0L0	VAPA	0.4819	-0.212459	No	0.72	No																												P40937	RFC5	0.0323	-0.419495	No	-1.37	No
			P63010	AP2B1	0.0341	0.239543	No	0.72	No																												O75947	ATP5H	0.031	-0.878652	No	-0.72	No
			Q14191	WRN	0.1557	0.767032	No	0.71	No																												Q9P2J5	SYLC	0.0306	0.861712	No	1.23	No
			Q9NV06	DCA13	0.0696	0.202396	No	0.71	No																												B0I1T2	MYO1G	0.0304	0.643944	No	0.61	No
			P60842	IF4A1	0.0566	0.167095	No	0.71	No																												O14744	ANM5	0.0298	0.200273	No	0.05	No
			Q8WYJ6	2020-09-01	0.188	0.250488	No	0.7	No																												Q9Y3I0	RTCB	0.0297	1.05026	Yes	0.74	No
			O00148	DX39A	0.0749	0.0212688	No	0.7	No																												P62495	ERF1	0.0297	1.1358	Yes	-0.1	No
			Q8NF50	DOCK8	0.0447	0.572297	No	0.7	No																												Q1KLZ0	Q1KLZ0	0.0293	0.0974084	No	1.17	No
			Q14CX7	NAA25	0.0349	0.325027	No	0.7	No																												O95786	DDX58	0.0281	0.477404	No	0.53	No
			P57772	SELB	0.1342	0.410886	No	0.69	No																												P04899	GNAI2	0.0281	0.056488	No	-0.44	No
			P12081	HARS1	0.0098	0.743362	No	0.68	No																												P62826	RAN	0.0277	0.203589	No	0.18	No
			P08238	HS90B	0.2113	0.83747	No	0.66	No																												V9HWB5	V9HWB5	0.0276	0.429116	No	-0.37	No
			Q8TCJ2	STT3B	0.0823	0.504472	No	0.66	No																												P62906	RL10A	0.0276	0.0998914	No	-0.49	No
			Q9Y490	TLN1	0.2105	0.789852	No	0.64	No																												P41091	IF2G	0.0275	0.72322	No	1.46	No
			Q07021	C1QBP	0.195	0.259669	No	0.64	No																												P01920	DQB1	0.0268	-0.433053	No	0.59	No
			O75153	CLU	0.1566	0.703699	No	0.64	No																												Q8N766	EMC1	0.0261	0.396478	No	0.09	No
			O43684	BUB3	0.1006	0.22226	No	0.63	No																												V9HW96	V9HW96	0.0261	0.531376	No	-0.02	No
			P63244	RACK1	0.0031	0.351621	No	0.63	No																												Q9Y230	RUVB2	0.0259	0.378836	No	0.26	No
			Q9UJZ1	STML2	0.1685	-0.0796354	No	0.62	No																												Q9H9B4	SFXN1	0.0248	-0.412389	No	-0.57	No
			P56192	SYMC	0.09	0.335972	No	0.62	No																												Q9Y262	EIF3L	0.0248	0.216739	No	-0.57	No
			Q8TCS8	PNPT1	0.0561	0.592879	No	0.62	No																												P51659	DHB4	0.0244	1.47354	Yes	-0.04	No
			Q6P2Q9	PRP8	0.0445	0.860275	No	0.62	No																												P16615	AT2A2	0.0239	0.306519	No	1.17	No
			Q96HS1	PGAM5	0.1903	0.274517	No	0.61	No																												V9HWJ7	V9HWJ7	0.0239	0.947212	No	0.06	No
			Q9Y285	SYFA	0.0826	0.54977	No	0.61	No																												Q12788	TBL3	0.0235	-0.0465724	No	0.07	No
			Q92608	DOCK2	0.0699	0.752444	No	0.61	No																												O75792	RNH2A	0.0234	-0.123365	No	-1.04	No
			Q8TEM1	PO210	0.0349	0.555406	No	0.61	No																												P36542	ATPG	0.0234	0.117909	No	-1.48	No
			B0I1T2	MYO1G	0.0304	0.643944	No	0.61	No																												P55084	ECHB	0.0232	0.331169	No	0.3	No
			Q2TB10	ZN800	0.4774	0.701134	No	0.6	No																												P13639	EF2	0.0221	0.852728	No	1.06	No
			Q9BVP2	GNL3	0.3606	0.822278	No	0.6	No																												P49411	EFTU	0.0221	0.546013	No	0.07	No
			Q9BSC4	NOL10	0.1845	0.688442	No	0.6	No																												Q9Y5M8	SRPRB	0.0221	-0.0835886	No	-0.34	No
			P62277	RS13	0.0662	-0.0800764	No	0.6	No																												V9HWF4	V9HWF4	0.0215	1.11027	Yes	-0.29	No
			P04843	RPN1	0.0444	0.306943	No	0.6	No																												P22234	PUR6	0.0211	0.400137	No	1.09	No
			P47897	SYQ	0.0348	0.335498	No	0.6	No																												Q9ULV4	COR1C	0.021	0.421667	No	-0.01	No
			P62750	RL23A	0.4294	-0.143834	No	0.59	No																												Q9Y2R9	RT07	0.0206	-0.282048	No	-0.78	No
			P27824	CALX	0.4155	0.813392	No	0.59	No																												Q99623	PHB2	0.02	0.206546	No	1.55	No
			P08865	RSSA	0.2745	-0.634829	No	0.59	No																												V9HWK1	V9HWK1	0.02	0.64396	No	0.54	No
			Q15019	2020-09-02	0.1495	0.668888	No	0.59	No																												P22102	PUR2	0.0198	1.08672	Yes	0.43	No
			Q7L2E3	DHX30	0.1072	0.641477	No	0.59	No																												P49588	SYAC	0.0196	1.10919	Yes	1.22	No
			P01920	DQB1	0.0268	-0.433053	No	0.59	No																												A0A024R0Y2	A0A024R0Y2	0.0194	0.99037	No	1.21	No
			O43463	SUV91	0	0.47974	No	0.59	No																												O75746	CMC1	0.0191	0.795897	No	0.53	No
			P46777	RL5	0.1851	0.815287	No	0.58	No																												Q9Y295	DRG1	0.019	0.831295	No	0.51	No
			P42285	MTREX	0.0882	0.781799	No	0.58	No																												Q96F07	CYFP2	0.0187	0.282571	No	1.7	No
			P13010	XRCC5	0.0683	0.623966	No	0.57	No																												V9HWF5	V9HWF5	0.0181	1.58322	Yes	0.74	No
			Q12769	NU160	0.016	0.154288	No	0.57	No																												P23258	TBG1	0.0177	0.301095	No	-0.29	No
			P39656	OST48	0.0043	0.654105	No	0.57	No																												Q92621	NU205	0.0173	0.344499	No	0.76	No
			P06400	RB	0.2155	0.19926	No	0.56	No																												O00410	IPO5	0.0164	0.113172	No	-0.26	No
			O75306	NDUS2	0.041	0.374932	No	0.56	No																												Q9UJS0	CMC2	0.0162	0.750941	No	0.93	No
			Q16698	DECR	0	0.670489	No	0.56	No																												Q12769	NU160	0.016	0.154288	No	0.57	No
			Q9BQ67	GRWD1	0.2668	0.308414	No	0.55	No																												Q02978	M2OM	0.0159	0.542109	No	-0.62	No
			P50402	EMD	0.3149	-0.0842583	No	0.54	No																												B2R4W8	B2R4W8	0.0153	0.320077	No	unavailable	unavailable
			Q16891	MIC60	0.2664	0.156673	No	0.54	No																												V9HWH7	V9HWH7	0.0152	0.398879	No	-0.42	No
			Q13618	CUL3	0.0924	0.709449	No	0.54	No																												P54136	SYRC	0.0151	0.582588	No	0.28	No
			P17987	TCPA	0.0377	0.455351	No	0.54	No																												P52815	RM12	0.0151	-0.63643	No	-1.15	No
			Q86VP6	CAND1	0.0373	0.117109	No	0.54	No																												O43175	SERA	0.015	0.441711	No	0.36	No
			V9HWK1	V9HWK1	0.02	0.64396	No	0.54	No																												P11586	C1TC	0.0149	0.920716	No	1.98	No
			Q9HC35	EMAL4	0.2945	0.985274	No	0.53	No																												P61353	RL27	0.0147	0.617154	No	unavailable	unavailable
			Q9NVN8	GNL3L	0.2783	0.585381	No	0.53	No																												O75165	DJC13	0.0147	0.750778	No	1.95	No
			O75607	NPM3	0.2752	-0.440306	No	0.53	No																												V9HWC6	V9HWC6	0.0144	1.53885	Yes	1.08	No
			Q6P1J9	CDC73	0.2448	0.330385	No	0.53	No																												Q00610	CLH1	0.0143	0.548137	No	0.3	No
			P14625	ENPL	0.1905	0.736386	No	0.53	No																												Q01813	PFKAP	0.014	1.1476	Yes	1.2	No
			Q13155	AIMP2	0.0656	0.0475525	No	0.53	No																												E1NZA1	E1NZA1	0.0138	0.520987	No	0.28	No
			O95786	DDX58	0.0281	0.477404	No	0.53	No																												P62249	RS16	0.0136	0.518112	No	0.39	No
			O75746	CMC1	0.0191	0.795897	No	0.53	No																												P23368	MAOM	0.0136	0.39852	No	0.02	No
			Q9UGY1	NOL12	0.8638	0.404629	No	0.51	No																												O14980	XPO1	0.013	0.0564064	No	-0.4	No
			O60264	SMCA5	0.2509	0.903417	No	0.51	No																												P28331	NDUS1	0.0123	0.448343	No	0.28	No
			Q9Y295	DRG1	0.019	0.831295	No	0.51	No																												P20591	MX1	0.012	0.442969	No	0.05	No
			P49711	CTCF	0.5103	0.635417	No	0.5	No																												V9HVZ4	V9HVZ4	0.0119	1.05656	Yes	-0.02	No
			Q9Y5J1	UTP18	0.392	0.855374	No	0.5	No																												P17858	PFKAL	0.0115	1.14458	Yes	0.57	No
			Q9NZI8	IF2B1	0.2616	0.792482	No	0.5	No																												Q9H583	HEAT1	0.0107	0.250243	No	0.24	No
			P17812	PYRG1	0.1065	0.767375	No	0.5	No																												P32969	RL9	0.0104	0.487842	No	-0.26	No
			P26641	EF1G	0.1189	0.0803051	No	0.49	No																												O00159	MYO1C	0.0103	0.719626	No	0.98	No
			Q9H9Y2	RPF1	0.3954	0.744505	No	0.48	No																												P12081	HARS1	0.0098	0.743362	No	0.68	No
			P30419	NMT1	0.2701	0.4768	No	0.48	No																												Q2TAY7	SMU1	0.0097	0.303856	No	0.17	No
			Q7Z478	DHX29	0.2213	0.776572	No	0.48	No																												P43246	MSH2	0.0096	0.810272	No	0.88	No
			O43395	PRPF3	0.5153	0.740944	No	0.47	No																												Q16531	DDB1	0.0096	0.824206	No	0.09	No
			Q9BYG3	MK67I	0.3174	0.402032	No	0.45	No																												Q8N3C0	ASCC3	0.0095	0.806384	No	0.37	No
			Q9NY93	DDX56	0.1188	0.172143	No	0.45	No																												A0A024R3J7	A0A024R3J7	0.0085	0.056292	No	0.05	No
			P55160	NCKPL	0.0337	0.00196026	No	0.45	No																												O75390	CISY	0.0085	0.417551	No	-0.2	No
			Q96GA3	LTV1	0.501	0.660525	No	0.44	No																												V9HW26	V9HW26	0.0072	0.943177	No	0.09	No
			P55884	EIF3B	0.2358	0.810125	No	0.44	No																												P55060	XPO2	0.0072	-0.00504766	No	-0.46	No
			Q9UMS4	PRP19	0.0793	0.0696871	No	0.44	No																												P61158	ARP3	0.0071	0.396903	No	0.1	No
			Q15393	SF3B3	0.0558	0.888519	No	0.44	No																												P07737	PROF1	0.0071	0.548267	No	-0.11	No
			Q9Y696	CLIC4	0.0355	-0.0604739	No	0.44	No																												Q53GQ0	DHB12	0.0064	0.394224	No	0.43	No
			P25205	MCM3	0.2698	0.55998	No	0.43	No																												V9HWI5	V9HWI5	0.006	-0.0197006	No	-1.55	No
			Q8WTT2	NOC3L	0.2287	0.349416	No	0.43	No																												Q0VDF9	HSP7E	0.0058	0.678984	No	0.26	No
			Q09161	NCBP1	0.0645	-0.198721	No	0.43	No																												V9HW65	V9HW65	0.0058	0.43503	No	-1.05	No
			P33993	MCM7	0.0639	0.29755	No	0.43	No																												P19784	CSK22	0.0057	0.334746	No	0.09	No
			Q8TED0	UTP15	0.0328	0.541962	No	0.43	No																												P50453	SPB9	0.0053	-0.439587	No	0.89	No
			Q53GQ0	DHB12	0.0064	0.394224	No	0.43	No																												Q16795	NDUA9	0.0053	0.235606	No	0.15	No
			Q9NRZ9	HELLS	0.1825	0.625011	No	0.42	No																												P42704	LPPRC	0.005	0.559424	No	-0.57	No
			P62491	RB11A	0.1527	0.0256467	No	0.42	No																												P51149	RAB7A	0.0048	-0.199064	No	-0.63	No
			P33992	MCM5	0.0585	0.64512	No	0.42	No																												P39656	OST48	0.0043	0.654105	No	0.57	No
			Q8WWY3	PRP31	0.2344	0.58744	No	0.41	No																												Q6PGP7	TTC37	0.0038	0.557856	No	0.15	No
			Q9Y266	NUDC	0.58	0.8204	No	0.4	No																												P01911	DRB	0.0037	0.216919	No	-0.19	No
			O60508	PRP17	0.2521	0.695531	No	0.4	No																												P63244	RACK1	0.0031	0.351621	No	0.63	No
			Q00059	TFAM	0.1382	0.0109448	No	0.4	No																												P40939	ECHA	0.0026	1.06022	Yes	0.29	No
			Q9HCE1	MOV10	0.0458	0.739131	No	0.4	No																												P06733	ENOA	0.0023	1.11035	Yes	0.33	No
			Q08J23	NSUN2	0.2372	0.798853	No	0.39	No																												P12268	IMDH2	0.0019	0.936414	No	0.84	No
			P62249	RS16	0.0136	0.518112	No	0.39	No																												P40227	TCPZ	0.0018	0.515253	No	0.06	No
			Q9H223	EHD4	0.1035	0.729313	No	0.38	No																												P41252	SYIC	0.0015	0.591262	No	0.29	No
			P36873	PP1G	0.0681	0.242353	No	0.38	No																												P04844	RPN2	0.0015	-0.218503	No	-0.51	No
			Q96T60	PNKP	0.2437	0.616729	No	0.37	No																												P63173	RL38	0	-0.649988	No	unavailable	unavailable
			Q9UJV9	DDX41	0.1993	0.642131	No	0.37	No																												O75964	ATP5L	0	-0.9889	No	unavailable	unavailable
			O43172	PRP4	0.134	0.783286	No	0.37	No																												P25398	RS12	0	-0.104531	No	unavailable	unavailable
			P07237	PDIA1	0.0826	0.618542	No	0.37	No																												P45880	VDAC2	0	1.21925	Yes	1.7	No
			Q8N3C0	ASCC3	0.0095	0.806384	No	0.37	No																												P24666	PPAC	0	-0.511578	No	0.82	No
			Q9NSU2	TREX1	0.2229	-0.670538	No	0.36	No																												Q16698	DECR	0	0.670489	No	0.56	No
			O43175	SERA	0.015	0.441711	No	0.36	No																												Q9Y277	VDAC3	0	1.41957	Yes	0.42	No
			Q14807	KIF22	0.2917	0.644663	No	0.35	No																												P15153	RAC2	0	-0.699125	No	0.32	No
			O43660	PLRG1	0.319	0.401558	No	0.34	No																												P05141	ADT2	0	0.776915	No	0.31	No
			Q2NL82	TSR1	0.2985	0.817361	No	0.34	No																												P12236	ADT3	0	0.776555	No	0.31	No
			Q8NFW8	NEUA	0.1382	0.950267	No	0.34	No																												P35232	PHB	0	-0.0557366	No	0.22	No
			O94874	UFL1	0.1372	0.616451	No	0.34	No																												P24752	THIL	0	0.622006	No	0.08	No
			P30876	RPB2	0.0587	0.760514	No	0.34	No																												Q08257	QOR	0	0.953762	No	0.06	No
			P35659	DEK	0.6293	0.945529	No	0.33	No																												P48047	ATPO	0	-0.371583	No	0	No
			P62979	RS27A	0.1217	0.49173	No	0.32	No																												V9HWB9	V9HWB9	0	0.519811	No	-0.03	No
			P40429	RL13A	0.0541	0.462245	No	0.32	No																												Q9NRW3	ABC3C	0	-0.54518	No	-0.05	No
			P15153	RAC2	0	-0.699125	No	0.32	No																												P62280	RS11	0	0.515645	No	-0.1	No
			P05141	ADT2	0	0.776915	No	0.31	No																												Q9NSD9	SYFB	0	0.321172	No	-0.13	No
			P12236	ADT3	0	0.776555	No	0.31	No																												Q04837	SSBP	0	0.0331283	No	-0.14	No
			Q06265	EXOS9	0.2847	0.365294	No	0.3	No																												P61221	ABCE1	0	0.466361	No	-0.16	No
			P55084	ECHB	0.0232	0.331169	No	0.3	No																												Q08ET0	Q08ET0	0	-0.239788	No	-0.29	No
			Q00610	CLH1	0.0143	0.548137	No	0.3	No																												P18085	ARF4	0	-0.210286	No	-0.45	No
			P18669	PGAM1	0.0787	0.127237	No	0.29	No																												P40938	RFC3	0	-0.509683	No	-0.54	No
			P62879	GBB2	0.0058	0.361994	No	0.29	No																												P30153	2AAA	0	-0.488479	No	-0.58	No
			P41252	SYIC	0.0015	0.591262	No	0.29	No																												V9HW35	V9HW35	0	0.775052	No	-0.78	No
			Q99613	EIF3C	0.2803	0.886591	No	0.28	No																												P23526	SAHH	0	0.54696	No	-0.79	No
			O43242	PSMD3	0.2209	0.198803	No	0.28	No																												P06493	CDK1	0	0.260355	No	-0.85	No
			Q9UG63	ABCF2	0.1348	0.46048	No	0.28	No
			P54136	SYRC	0.0151	0.582588	No	0.28	No
			E1NZA1	E1NZA1	0.0138	0.520987	No	0.28	No
			P28331	NDUS1	0.0123	0.448343	No	0.28	No
			P06748	NPM	0.6122	0.873033	No	0.26	No
			P39019	RS19	0.2689	0.890642	No	0.26	No
			Q9Y3A4	RRP7A	0.15	-0.147705	No	0.26	No
			Q9Y230	RUVB2	0.0259	0.378836	No	0.26	No
			Q0VDF9	HSP7E	0.0058	0.678984	No	0.26	No
			Q9Y2P8	RCL1	0	0.781652	No	0.25	No
			Q8N5C6	SRBD1	0.1788	0.798412	No	0.24	No
			Q9BPX3	CND3	0.1162	0.0919523	No	0.24	No
			Q8IWA0	WDR75	0.0759	0.349922	No	0.24	No
			P22695	QCR2	0.0573	0.590609	No	0.24	No
			Q9H583	HEAT1	0.0107	0.250243	No	0.24	No
			Q13393	PLD1	0.0633	0.909967	No	0.23	No
			Q8TDP1	RNH2C	0.2743	-0.182255	No	0.22	No
			Q9UNQ2	DIM1	0.0894	0.207068	No	0.22	No
			P35232	PHB	0	-0.0557366	No	0.22	No
			V9HWC0	V9HWC0	0.487	0.41742	No	0.2	No
			Q9BPU6	DPYL5	0.0939	0.671371	No	0.2	No
			Q15020	SART3	0.3104	0.495798	No	0.19	No
			Q53H12	AGK	0.0853	0.173956	No	0.19	No
			P62753	RS6	0.502	0.805338	No	0.18	No
			Q12904	AIMP1	0.2788	0.514763	No	0.18	No
			P62140	PP1B	0.0672	0.357632	No	0.18	No
			P62826	RAN	0.0277	0.203589	No	0.18	No
			Q03252	LMNB2	0.3903	0.754208	No	0.17	No
			Q14141	2020-09-06	0.2281	0.57326	No	0.17	No
			Q99986	VRK1	0.1388	0.995826	No	0.17	No
			P30050	RL12	0.109	0.456642	No	0.17	No
			P50991	TCPD	0.0871	0.363725	No	0.17	No
			Q2TAY7	SMU1	0.0097	0.303856	No	0.17	No
			Q9BWT6	MND1	0.0878	0.0813016	No	0.16	No
			Q12931	TRAP1	0.0639	0.18954	No	0.16	No
			Q969X6	UTP4	0.0102	0.3091	No	0.15	No
			Q16795	NDUA9	0.0053	0.235606	No	0.15	No
			Q6PGP7	TTC37	0.0038	0.557856	No	0.15	No
			Q99733	NP1L4	0.3466	0.569634	No	0.14	No
			Q5T280	CI114	0.2047	0.720639	No	0.13	No
			P54577	SYYC	0.1022	0.719937	No	0.13	No
			Q06187	BTK	0.0986	0.552808	No	0.13	No
			Q96G21	IMP4	0.0618	0.12477	No	0.13	No
			P26368	U2AF2	0.3178	0.770609	No	0.12	No
			V9HWB8	V9HWB8	0.0376	0.541831	No	0.12	No
			P14618	KPYM	0.0376	0.541831	No	0.12	No
			P08243	ASNS	0	0.394763	No	0.12	No
			O43159	RRP8	0.5307	0.368544	No	0.11	No
			Q9UHX1	PUF60	0.2128	0.357796	No	0.11	No
			P35606	COPB2	0.0838	0.631349	No	0.11	No
			Q9Y265	RUVB1	0.0548	0.620568	No	0.11	No
			P61158	ARP3	0.0071	0.396903	No	0.1	No
			Q9H6W3	RIOX1	0.2355	0.0628425	No	0.09	No
			Q8N1F7	NUP93	0.0915	0.325288	No	0.09	No
			Q8N766	EMC1	0.0261	0.396478	No	0.09	No
			Q16531	DDB1	0.0096	0.824206	No	0.09	No
			V9HW26	V9HW26	0.0072	0.943177	No	0.09	No
			P19784	CSK22	0.0057	0.334746	No	0.09	No
			P24752	THIL	0	0.622006	No	0.08	No
			Q92466	DDB2	0.096	0.31137	No	0.07	No
			Q12788	TBL3	0.0235	-0.0465724	No	0.07	No
			P49411	EFTU	0.0221	0.546013	No	0.07	No
			Q02790	FKBP4	0.1633	0.857432	No	0.06	No
			Q15650	TRIP4	0.1015	0.899022	No	0.06	No
			Q9NX24	NHP2	0.098	-0.564603	No	0.06	No
			V9HWJ7	V9HWJ7	0.0239	0.947212	No	0.06	No
			P40227	TCPZ	0.0018	0.515253	No	0.06	No
			Q08257	QOR	0	0.953762	No	0.06	No
			Q9UI10	EI2BD	0.3212	0.252432	No	0.05	No
			P62424	RL7A	0.2293	0.380208	No	0.05	No
			Q15397	PUM3	0.2083	0.817133	No	0.05	No
			O14744	ANM5	0.0298	0.200273	No	0.05	No
			P20591	MX1	0.012	0.442969	No	0.05	No
			A0A024R3J7	A0A024R3J7	0.0085	0.056292	No	0.05	No
			Q96A33	CCD47	0.4244	0.538254	No	0.04	No
			Q3B726	RPA43	0.4053	0.761396	No	0.02	No
			Q9Y2X3	NOP58	0.2268	0.497987	No	0.02	No
			Q13200	PSMD2	0.1222	0.70218	No	0.02	No
			P23368	MAOM	0.0136	0.39852	No	0.02	No
			Q9UNX4	WDR3	0.0996	0.709057	No	0.01	No
			Q14554	PDIA5	0.0751	0.22324	No	0.01	No
			Q9GZL7	WDR12	0.0472	0.0352029	No	0.01	No
			Q9UBU8	MO4L1	0.3259	0.493249	No	0	No
			Q96CW1	AP2M1	0.0505	0.545327	No	0	No
			Q99873	ANM1	0.035	-0.137904	No	0	No
			P48047	ATPO	0	-0.371583	No	0	No
			V9HW31	V9HW31	0.0529	0.553413	No	-0.01	No
			Q9ULV4	COR1C	0.021	0.421667	No	-0.01	No
			P20700	LMNB1	0.4266	0.293728	No	-0.02	No
			O60832	DKC1	0.2081	0.53448	No	-0.02	No
			Q7KZF4	SND1	0.1505	0.814078	No	-0.02	No
			P35249	RFC4	0.0716	0.171473	No	-0.02	No
			V9HW96	V9HW96	0.0261	0.531376	No	-0.02	No
			P78371	TCPB	0.0261	0.531376	No	-0.02	No
			P08754	GNAI3	0.0084	0.183235	No	-0.03	No
			V9HWB9	V9HWB9	0	0.519811	No	-0.03	No
			V9HW43	V9HW43	0.3609	-0.367842	No	-0.04	No
			P19878	NCF2	0.2376	0.309704	No	-0.04	No
			P68363	TBA1B	0.0598	0.439702	No	-0.04	No
			Q13619	CUL4A	0.0434	0.594856	No	-0.04	No
			P07305	H10	0.8917	0.746416	No	-0.05	No
			P62263	RS14	0.4569	0.698243	No	-0.05	No
			Q06323	PSME1	0.2208	0.260502	No	-0.05	No
			O75569	PRKRA	0.1853	0.240344	No	-0.05	No
			P48735	IDHP	0.0707	0.666079	No	-0.05	No
			V9HW37	V9HW37	0.0443	0.421014	No	-0.05	No
			Q9NRW3	ABC3C	0	-0.54518	No	-0.05	No
			P53618	COPB	0.043	-0.0452492	No	-0.06	No
			Q9H6Y2	WDR55	0.1618	0.659577	No	-0.07	No
			Q9H2K8	TAOK3	0.3752	0.447412	No	-0.08	No
			O95433	AHSA1	0.1686	0.540099	No	-0.08	No
			A0A024R7M8	A0A024R7M8	0.9058	-0.115312	No	-0.09	No
			P11836	CD20	0.2255	-0.325043	No	-0.09	No
			Q9BRU9	UTP23	0.3052	0.556729	No	-0.1	No
			P05388	RLA0	0.0504	-0.0336511	No	-0.1	No
			P63241	IF5A1	0.0324	0.266448	No	-0.1	No
			P62280	RS11	0	0.515645	No	-0.1	No
			P42224	STAT1	0.0706	0.359478	No	-0.11	No
			Q9H8H0	NOL11	0.0333	0.129312	No	-0.11	No
			P07737	PROF1	0.0071	0.548267	No	-0.11	No
			P26373	RL13	0.4549	0.138868	No	-0.12	No
			Q9H7B2	RPF2	0.1732	0.799817	No	-0.12	No
			Q9NV31	IMP3	0	-0.84358	No	-0.12	No
			Q9NWT1	PK1IP	0.204	0.429639	No	-0.13	No
			P62701	RS4X	0.0456	0.77894	No	-0.13	No
			Q9NSD9	SYFB	0	0.321172	No	-0.13	No
			Q86UP2	KTN1	0.3935	0.74248	No	-0.14	No
			Q04837	SSBP	0	0.0331283	No	-0.14	No
			Q6PK04	CC137	0.9238	0.715934	No	-0.15	No
			Q92878	RAD50	0.2431	0.969673	No	-0.15	No
			A0A024RAS3	A0A024RAS3	0.1626	0.417731	No	-0.15	No
			Q9H0S4	DDX47	0.1626	0.417731	No	-0.15	No
			O95478	NSA2	0.4038	0.99416	No	-0.16	No
			P15927	RFA2	0.274	0.471834	No	-0.16	No
			Q9UKD2	MRT4	0.1966	0.318885	No	-0.16	No
			Q92979	NEP1	0.1926	0.186453	No	-0.16	No
			P41214	EIF2D	0.1729	0.342277	No	-0.16	No
			P23396	RS3	0.1481	0.470118	No	-0.16	No
			P61221	ABCE1	0	0.466361	No	-0.16	No
			Q9BVI4	NOC4L	0.0329	-0.321956	No	-0.17	No
			P01911	DRB	0.0037	0.216919	No	-0.19	No
			P05198	IF2A	0.1333	-0.0359544	No	-0.2	No
			O75390	CISY	0.0085	0.417551	No	-0.2	No
			P14598	NCF1	0.3743	0.139472	No	-0.21	No
			P32322	P5CR1	0.1222	0.0178873	No	-0.21	No
			Q13868	EXOS2	0.0477	0.23644	No	-0.21	No
			Q9NPD3	EXOS4	0.0571	-0.118873	No	-0.22	No
			P06746	DPOLB	0.0567	0.80738	No	-0.22	No
			P62081	RS7	0.0876	0.417763	No	-0.23	No
			Q9Y2R4	DDX52	0.1335	0.864522	No	-0.24	No
			P09661	RU2A	0.2705	0.677138	No	-0.26	No
			Q00688	FKBP3	0.241	0.813996	No	-0.26	No
			O00410	IPO5	0.0164	0.113172	No	-0.26	No
			P32969	RL9	0.0104	0.487842	No	-0.26	No
			Q53GS9	SNUT2	0.1699	0.621695	No	-0.27	No
			P61247	RS3A	0.1666	0.941151	No	-0.27	No
			Q9NRX1	PNO1	0.2619	0.526378	No	-0.29	No
			Q09028	RBBP4	0.207	0.466476	No	-0.29	No
			Q06210	GFPT1	0.0457	0.674214	No	-0.29	No
			P01112	RASH	0.037	0.0141302	No	-0.29	No
			P23258	TBG1	0.0177	0.301095	No	-0.29	No
			Q08ET0	Q08ET0	0	-0.239788	No	-0.29	No
			P49591	SYSC	0.107	0.594578	No	-0.31	No
			P47756	CAPZB	0.0722	0.512656	No	-0.32	No
			P51398	RT29	0.0854	0.30036	No	-0.33	No
			P60891	PRPS1	0	-0.125048	No	-0.33	No
			P45973	CBX5	0.4083	0.541553	No	-0.34	No
			P62820	RAB1A	0.0829	0.413304	No	-0.34	No
			Q9Y5M8	SRPRB	0.0221	-0.0835886	No	-0.34	No
			P38919	IF4A3	0.0486	0.0792597	No	-0.35	No
			P41223	BUD31	0.1041	-0.301945	No	-0.37	No
			V9HWB5	V9HWB5	0.0276	0.429116	No	-0.37	No
			P82979	SARNP	0.7285	0.229187	No	-0.38	No
			P52292	IMA1	0.1814	0.285511	No	-0.38	No
			P61254	RL26	0.5103	0.790588	No	-0.39	No
			Q9Y3C1	NOP16	0.2865	0.190308	No	-0.39	No
			O00505	IMA4	0.1228	0.105119	No	-0.4	No
			P17980	PRS6A	0.1116	0.335857	No	-0.4	No
			O14980	XPO1	0.013	0.0564064	No	-0.4	No
			Q9UH17	ABC3B	0	-0.383557	No	-0.4	No
			P18124	RL7	0.0604	0.883373	No	-0.41	No
			O43809	CPSF5	0.0528	0.186633	No	-0.41	No
			V9HWH7	V9HWH7	0.0152	0.398879	No	-0.42	No
			P04899	GNAI2	0.0281	0.056488	No	-0.44	No
			P18085	ARF4	0	-0.210286	No	-0.45	No
			P55060	XPO2	0.0072	-0.00504766	No	-0.46	No
			Q06830	PRDX1	0.0703	0.490244	No	-0.47	No
			P50990	TCPQ	0.0383	0.567282	No	-0.47	No
			Q99832	TCPH	0.0368	0.447918	No	-0.48	No
			P56537	IF6	0.0163	-0.307205	No	-0.48	No
			Q53GL0	PKHO1	0.6919	0.26617	No	-0.49	No
			Q14974	IMB1	0.0433	-0.082053	No	-0.49	No
			P62906	RL10A	0.0276	0.0998914	No	-0.49	No
			P46063	RECQ1	0.0939	0.393619	No	-0.5	No
			P08133	ANXA6	0.0401	0.753947	No	-0.51	No
			P04844	RPN2	0.0015	-0.218503	No	-0.51	No
			Q13601	KRR1	0.391	0.453293	No	-0.52	No
			P19105	ML12A	0.1754	0.166605	No	-0.52	No
			Q15008	PSMD6	0.0514	-0.0134114	No	-0.52	No
			P40938	RFC3	0	-0.509683	No	-0.54	No
			Q9BY77	PDIP3	0.4228	0.331773	No	-0.55	No
			Q9H9B4	SFXN1	0.0248	-0.412389	No	-0.57	No
			Q9Y262	EIF3L	0.0248	0.216739	No	-0.57	No
			P42704	LPPRC	0.005	0.559424	No	-0.57	No
			Q15102	PA1B3	0.1688	0.396886	No	-0.58	No
			Q9NYH9	UTP6	0.0251	-0.111898	No	-0.58	No
			P62834	RAP1A	0.0054	0.0673511	No	-0.58	No
			P30153	2AAA	0	-0.488479	No	-0.58	No
			V9HW00	V9HW00	0.0769	0.720802	No	-0.59	No
			P49368	TCPG	0.1009	0.30446	No	-0.6	No
			Q02978	M2OM	0.0159	0.542109	No	-0.62	No
			P61313	RL15	0.299	0.854917	No	-0.63	No
			Q9HB71	CYBP	0.1447	0.234561	No	-0.63	No
			P51149	RAB7A	0.0048	-0.199064	No	-0.63	No
			V9HWN7	V9HWN7	0.0467	0.4661	No	-0.64	No
			P04075	ALDOA	0.0467	0.4661	No	-0.64	No
			P20042	IF2B	0.4174	0.765954	No	-0.65	No
			P52907	CAZA1	0.0524	0.334077	No	-0.65	No
			Q8N6M0	OTU6B	0.3651	-0.186192	No	-0.66	No
			O75489	NDUS3	0.0719	-0.230216	No	-0.7	No
			Q5TBB1	RNH2B	0.1314	0.723481	No	-0.71	No
			P15121	ALDR	0.0253	-0.0785409	No	-0.71	No
			Q9Y6V7	DDX49	0.1055	-0.00834742	No	-0.72	No
			O75947	ATP5H	0.031	-0.878652	No	-0.72	No
			Q13185	CBX3	0.4207	0.484494	No	-0.73	No
			P12004	PCNA	0.0421	-0.231261	No	-0.74	No
			Q58FF8	H90B2	0.1863	0.52628	No	-0.75	No
			P27348	1433T	0.0408	-0.348991	No	-0.75	No
			Q9Y2R9	RT07	0.0206	-0.282048	No	-0.78	No
			V9HW35	V9HW35	0	0.775052	No	-0.78	No
			P23526	SAHH	0	0.54696	No	-0.79	No
			P18621	RL17	0.326	0.149813	No	-0.82	No
			P46782	RS5	0.0441	-0.17394	No	-0.82	No
			Q96P70	IPO9	0.0624	-0.23296	No	-0.85	No
			O15144	ARPC2	0.0566	0.396903	No	-0.85	No
			P06493	CDK1	0	0.260355	No	-0.85	No
			Q9UQ80	PA2G4	0.1903	0.595428	No	-0.86	No
			Q15691	MARE1	0.2611	0.461265	No	-0.88	No
			Q01105	SET	0.6724	0.962584	No	-0.9	No
			P61326	MGN	0.0068	0.321384	No	-0.92	No
			Q9Y3A2	UTP11	0.1501	0.421635	No	-0.94	No
			P46783	RS10	0.5515	0.628409	No	-0.95	No
			Q9Y324	FCF1	0.1515	-0.542484	No	-0.95	No
			P61204	ARF3	0	0.225805	No	-1	No
			V9HW98	V9HW98	0.0941	-0.22213	No	-1.02	No
			P62258	1433E	0.0941	-0.22213	No	-1.02	No
			Q5T5E6	Q5T5E6	0.0082	-0.321645	No	-1.02	No
			O75792	RNH2A	0.0234	-0.123365	No	-1.04	No
			V9HW65	V9HW65	0.0058	0.43503	No	-1.05	No
			Q8TDN6	BRX1	0.2804	0.241847	No	-1.06	No
			P52815	RM12	0.0151	-0.63643	No	-1.15	No
			P40937	RFC5	0.0323	-0.419495	No	-1.37	No
			Q9Y224	RTRAF	0.0655	0.100087	No	-1.45	No
			Q9P016	THYN1	0.3111	0.368495	No	-1.47	No
			P36542	ATPG	0.0234	0.117909	No	-1.48	No
			V9HWI5	V9HWI5	0.006	-0.0197006	No	-1.55	No
			P23528	COF1	0.006	-0.0197006	No	-1.55	No
			P63104	1433Z	0.1265	-0.12134	No	-1.63	No
			P61981	1433G	0.1174	-0.234185	No	-1.71	No
			Q9BRJ6	CG050	0.5721	0.257643	No	-1.89	No
			P62269	RS18	0.1184	0.750566	No	-1.93	No
