# Supplementary material for: A Tale of Loops and Tails: The Role of Intrinsically Disordered Protein Regions in R-Loop Recognition and Phase Separation
Source: Front Mol Biosci. 2021 Jun 10;8:691694. doi: 10.3389/fmolb.2021.691694 (PMC8222781; doi:10.3389/fmolb.2021.691694)
Supplement: Supplementary file 8 [file Table7.XLSX]

## Sheet: Supplementary Table 7
Supplementary Table 7			PhaSePro		LLPSDB		DRLLPS		All DataBanks
			UniProt-ID		UniProt-ID		UniProt-ID		UniProt-ID
			O00401		A0A024RB53		A0A087X0T9		A0A024RB53
			O00571		D6RBZ0		A0A096LP55		A0A087X0T9
			O43561		G8JLB6		A0A0A0MT08		A0A096LP55
			O43781		K7EK33		A0A0B4J269		A0A0A0MT08
			O43791		O00410		A0A0G2JMS6		A0A0B4J269
			O60500		O00571		A0A0U1RRE5		A0A0G2JMS6
			O60563		O14979		A0A2R8YDH4		A0A0U1RRE5
			O60885		O14980		A0A3B3ITZ1		A0A2R8YDH4
			P03372		O43561-2		A0AV96		A0A3B3ITZ1
			P04156		O43791		A0FGR8		A0AV96
			P05067		O60500		A0FGR9		A0FGR8
			P06748		O60563		A0MZ66		A0FGR9
			P09651		O60885		A1KXE4		A0MZ66
			P10636-8		O75683		A1KZ92		A1KXE4
			P15502		O75791		A1L020		A1KZ92
			P16333		O75928		A1L3X0		A1L020
			P17600		P00519		A2RTX5		A1L3X0
			P17931		P01106		A4D1P6		A2RTX5
			P22626-2		P03372		A5PKW4		A4D1P6
			P23246		P04156		A5YKK6		A5PKW4
			P23771		P04637		A6H8Y1		A5YKK6
			P24928		P05067		A6NC42		A6H8Y1
			P26368		P06241		A6NCS6		A6NC42
			P29590-12		P06748		A6NE02		A6NCS6
			P31483		P07320		A6NFN3		A6NE02
			P35637		P08908		A6NH52		A6NFN3
			P43243		P09651-1		A6NHR9		A6NH52
			P45973		P09651-2		A6NIX2		A6NHR9
			P52948		P0CG48		A6NKD9		A6NIX2
			P62993		P10275		A6NKF1		A6NKD9
			P78352-3		P10276		A6NKT7		A6NKF1
			Q01844		P10636-8		A6NL88		A6NKT7
			Q06787		P15502		A8K8P3		A6NL88
			Q07352		P16333		A9QM74		A8K8P3
			Q07666		P16753-2		B9A064		A9QM74
			Q07889		P17600		C9JLW8		B9A064
			Q12888		P18031		C9JRZ8		C9JLW8
			Q13148		P19622		F5H284		C9JRZ8
			Q13501		P22626		I3L0A0		D6RBZ0
			Q13627		P23769		O00139		F5H284
			Q14103		P24928		O00148		G8JLB6
			Q14149		P26599		O00151		I3L0A0
			Q14781		P31483		O00159		K7EK33
			Q15233		P31942		O00160		O00139
			Q15648		P33240		O00165		O00148
			Q16082		P35555		O00170		O00151
			Q7Z739		P35637		O00186		O00159
			Q8N884		P40337		O00203		O00160
			Q8NE35		P45973		O00214		O00165
			Q92777		P46777		O00217		O00170
			Q92804		P48431		O00231		O00186
			Q96PK6		P51991		O00257		O00203
			Q9BYJ9		P52292		O00264		O00214
			Q9NQI0		P55795		O00291		O00217
			Q9UER7		P55854		O00299		O00231
			Q9UHD9		P62750		O00303		O00257
			Q9UKV8		P62993		O00305		O00264
			Q9UPQ9		P78352-3		O00330		O00291
			Q9Y5A9		P83916		O00401		O00299
					Q01085		O00408		O00303
					Q01844		O00410		O00305
					Q01860		O00411		O00330
					Q06787		O00422		O00401
					Q07889		O00425		O00408
					Q13094		O00429		O00410
					Q13148		O00442		O00411
					Q13151		O00443		O00422
					Q13501		O00444		O00425
					Q13542		O00445		O00429
					Q13627		O00459		O00442
					Q13823		O00471		O00443
					Q14103		O00483		O00444
					Q14739		O00487		O00445
					Q14781		O00499		O00459
					Q14974		O00505		O00471
					Q15648		O00519		O00483
					Q15811		O00522		O00487
					Q32P51		O00533		O00499
					Q5FBB7		O00541		O00505
					Q8N884		O00560		O00519
					Q8WXF1		O00566		O00522
					Q92777		O00567		O00533
					Q92804-2		O00571		O00541
					Q92973		O00584		O00560
					Q99873		O00585		O00566
					Q9GZQ8		O00628		O00567
					Q9H0L4		O00629		O00571
					Q9H9S0		O00743		O00584
					Q9NQI0		O00746		O00585
					Q9NSC5		O00764		O00628
					Q9UER7		O00767		O00629
					Q9UHD9		O14490		O00743
							O14495		O00746
							O14511		O00764
							O14514		O00767
							O14531		O14490
							O14548		O14495
							O14576		O14511
							O14578		O14514
							O14594		O14531
							O14602		O14548
							O14617		O14576
							O14639		O14578
							O14646		O14594
							O14717		O14602
							O14734		O14617
							O14744		O14639
							O14746		O14646
							O14757		O14717
							O14773		O14734
							O14775		O14744
							O14776		O14746
							O14777		O14757
							O14787		O14773
							O14802		O14775
							O14807		O14776
							O14818		O14777
							O14827		O14787
							O14874		O14802
							O14893		O14807
							O14908		O14818
							O14910		O14827
							O14920		O14874
							O14925		O14893
							O14936		O14908
							O14950		O14910
							O14964		O14920
							O14965		O14925
							O14974		O14936
							O14976		O14950
							O14977		O14964
							O14979		O14965
							O14980		O14974
							O14983		O14976
							O14994		O14977
							O15013		O14979
							O15020		O14980
							O15034		O14983
							O15042		O14994
							O15063		O15013
							O15066		O15020
							O15067		O15034
							O15075		O15042
							O15078		O15063
							O15079		O15066
							O15083		O15067
							O15091		O15075
							O15111		O15078
							O15116		O15079
							O15131		O15083
							O15143		O15091
							O15144		O15111
							O15145		O15116
							O15160		O15131
							O15169		O15143
							O15173		O15144
							O15182		O15145
							O15195		O15160
							O15212		O15169
							O15213		O15173
							O15217		O15182
							O15226		O15195
							O15228		O15212
							O15234		O15213
							O15240		O15217
							O15247		O15226
							O15273		O15228
							O15294		O15234
							O15347		O15240
							O15350		O15247
							O15360		O15273
							O15371		O15294
							O15372		O15347
							O15381		O15350
							O15392		O15360
							O15394		O15371
							O15397		O15372
							O15399		O15381
							O15400		O15392
							O15446		O15394
							O15479		O15397
							O15484		O15399
							O15520		O15400
							O15523		O15446
							O15524		O15479
							O15527		O15484
							O15535		O15520
							O15540		O15523
							O43143		O15524
							O43159		O15527
							O43172		O15535
							O43175		O15540
							O43237		O43143
							O43242		O43159
							O43251		O43172
							O43293		O43175
							O43295		O43237
							O43301		O43242
							O43303		O43251
							O43309		O43293
							O43313		O43295
							O43324		O43301
							O43347		O43303
							O43379		O43309
							O43390		O43313
							O43395		O43324
							O43396		O43347
							O43426		O43379
							O43432		O43390
							O43447		O43395
							O43463		O43396
							O43474		O43426
							O43488		O43432
							O43491		O43447
							O43497		O43463
							O43504		O43474
							O43526		O43488
							O43541		O43491
							O43561		O43497
							O43566		O43504
							O43581		O43526
							O43583		O43541
							O43602		O43561
							O43615		O43561-2
							O43617		O43566
							O43623		O43581
							O43660		O43583
							O43663		O43602
							O43670		O43615
							O43678		O43617
							O43684		O43623
							O43707		O43660
							O43709		O43663
							O43734		O43670
							O43739		O43678
							O43781		O43684
							O43791		O43707
							O43795		O43709
							O43805		O43734
							O43809		O43739
							O43813		O43781
							O43815		O43791
							O43818		O43795
							O43837		O43805
							O43865		O43809
							O60216		O43813
							O60218		O43815
							O60220		O43818
							O60229		O43837
							O60237		O43865
							O60260		O60216
							O60264		O60218
							O60268		O60220
							O60269		O60229
							O60282		O60237
							O60287		O60260
							O60293		O60264
							O60299		O60268
							O60306		O60269
							O60308		O60282
							O60313		O60287
							O60331		O60293
							O60333		O60299
							O60341		O60306
							O60447		O60308
							O60488		O60313
							O60493		O60331
							O60500		O60333
							O60504		O60341
							O60506		O60447
							O60518		O60488
							O60563		O60493
							O60573		O60500
							O60641		O60504
							O60645		O60506
							O60658		O60518
							O60684		O60563
							O60688		O60573
							O60716		O60641
							O60729		O60645
							O60739		O60658
							O60749		O60684
							O60760		O60688
							O60763		O60716
							O60812		O60729
							O60814		O60739
							O60826		O60749
							O60828		O60760
							O60832		O60763
							O60841		O60812
							O60861		O60814
							O60869		O60826
							O60870		O60828
							O60884		O60832
							O60885		O60841
							O60927		O60861
							O60930		O60869
							O60934		O60870
							O75051		O60884
							O75061		O60885
							O75077		O60927
							O75083		O60930
							O75116		O60934
							O75122		O75051
							O75127		O75061
							O75145		O75077
							O75146		O75083
							O75150		O75116
							O75152		O75122
							O75154		O75127
							O75155		O75145
							O75165		O75146
							O75175		O75150
							O75179		O75152
							O75190		O75154
							O75306		O75155
							O75319		O75165
							O75323		O75175
							O75330		O75179
							O75334		O75190
							O75335		O75306
							O75340		O75319
							O75348		O75323
							O75363		O75330
							O75366		O75334
							O75367		O75335
							O75369		O75340
							O75380		O75348
							O75382		O75363
							O75390		O75366
							O75396		O75367
							O75410		O75369
							O75420		O75380
							O75431		O75382
							O75439		O75390
							O75449		O75396
							O75477		O75410
							O75489		O75420
							O75494		O75431
							O75496		O75439
							O75521		O75449
							O75525		O75477
							O75528		O75489
							O75530		O75494
							O75531		O75496
							O75533		O75521
							O75534		O75525
							O75569		O75528
							O75586		O75530
							O75592		O75531
							O75593		O75533
							O75604		O75534
							O75607		O75569
							O75616		O75586
							O75643		O75592
							O75665		O75593
							O75683		O75604
							O75691		O75607
							O75694		O75616
							O75746		O75643
							O75764		O75665
							O75781		O75683
							O75817		O75691
							O75818		O75694
							O75821		O75746
							O75822		O75764
							O75828		O75781
							O75880		O75791
							O75891		O75817
							O75899		O75818
							O75928		O75821
							O75934		O75822
							O75935		O75828
							O75937		O75880
							O75940		O75891
							O75943		O75899
							O75947		O75928
							O75953		O75934
							O75955		O75935
							O75962		O75937
							O75964		O75940
							O76003		O75943
							O76021		O75947
							O76024		O75953
							O76039		O75955
							O76041		O75962
							O76050		O75964
							O76054		O76003
							O76064		O76021
							O76070		O76024
							O76094		O76039
							O76095		O76041
							O94760		O76050
							O94766		O76054
							O94772		O76064
							O94788		O76070
							O94805		O76094
							O94806		O76095
							O94811		O94760
							O94819		O94766
							O94826		O94772
							O94832		O94788
							O94856		O94805
							O94874		O94806
							O94875		O94811
							O94901		O94819
							O94903		O94826
							O94905		O94832
							O94910		O94856
							O94915		O94874
							O94916		O94875
							O94925		O94901
							O94929		O94903
							O94967		O94905
							O94973		O94910
							O94979		O94915
							O94986		O94916
							O95059		O94925
							O95072		O94929
							O95139		O94967
							O95140		O94973
							O95169		O94979
							O95182		O94986
							O95197		O95059
							O95202		O95072
							O95219		O95139
							O95232		O95140
							O95248		O95169
							O95271		O95182
							O95292		O95197
							O95294		O95202
							O95299		O95219
							O95319		O95232
							O95336		O95248
							O95347		O95271
							O95359		O95292
							O95373		O95294
							O95402		O95299
							O95416		O95319
							O95429		O95336
							O95433		O95347
							O95453		O95359
							O95466		O95373
							O95478		O95402
							O95573		O95416
							O95602		O95429
							O95613		O95433
							O95628		O95453
							O95631		O95466
							O95639		O95478
							O95670		O95573
							O95684		O95602
							O95707		O95613
							O95714		O95628
							O95741		O95631
							O95755		O95639
							O95757		O95670
							O95758		O95684
							O95782		O95707
							O95786		O95714
							O95793		O95741
							O95817		O95755
							O95819		O95757
							O95833		O95758
							O95835		O95782
							O95837		O95786
							O95863		O95793
							O95870		O95817
							O95886		O95819
							O95900		O95833
							O95954		O95835
							O95968		O95837
							O95970		O95863
							O95983		O95870
							O95985		O95886
							O95990		O95900
							O95997		O95954
							O96000		O95968
							O96005		O95970
							O96008		O95983
							O96011		O95985
							O96013		O95990
							O96017		O95997
							O96019		O96000
							O96020		O96005
							P00338		O96008
							P00352		O96011
							P00387		O96013
							P00403		O96017
							P00441		O96019
							P00450		O96020
							P00451		P00338
							P00491		P00352
							P00505		P00387
							P00519		P00403
							P00558		P00441
							P00568		P00450
							P00746		P00451
							P00915		P00491
							P00918		P00505
							P00973		P00519
							P01023		P00558
							P01024		P00568
							P01037		P00746
							P01100		P00915
							P01111		P00918
							P01116		P00973
							P01133		P01023
							P01579		P01024
							P01588		P01037
							P01871		P01100
							P01876		P01106
							P02452		P01111
							P02489		P01116
							P02511		P01133
							P02538		P01579
							P02545		P01588
							P02647		P01871
							P02649		P01876
							P02675		P02452
							P02679		P02489
							P02686		P02511
							P02730		P02538
							P02745		P02545
							P02747		P02647
							P02768		P02649
							P02787		P02675
							P02794		P02679
							P03372		P02686
							P03950		P02730
							P04075		P02745
							P04080		P02747
							P04083		P02768
							P04150		P02787
							P04181		P02794
							P04264		P03372
							P04350		P03950
							P04406		P04075
							P04629		P04080
							P04632		P04083
							P04637		P04150
							P04792		P04156
							P04843		P04181
							P04844		P04264
							P04899		P04350
							P05023		P04406
							P05026		P04629
							P05062		P04632
							P05067		P04637
							P05089		P04792
							P05090		P04843
							P05091		P04844
							P05109		P04899
							P05114		P05023
							P05129		P05026
							P05141		P05062
							P05164		P05067
							P05165		P05089
							P05198		P05090
							P05387		P05091
							P05388		P05109
							P05412		P05114
							P05413		P05129
							P05455		P05141
							P05556		P05164
							P05771		P05165
							P05783		P05198
							P05787		P05387
							P06239		P05388
							P06241		P05412
							P06396		P05413
							P06400		P05455
							P06493		P05556
							P06576		P05771
							P06702		P05783
							P06730		P05787
							P06733		P06239
							P06744		P06241
							P06748		P06396
							P06753		P06400
							P07195		P06493
							P07196		P06576
							P07197		P06702
							P07199		P06730
							P07205		P06733
							P07237		P06744
							P07305		P06748
							P07333		P06753
							P07355		P07195
							P07384		P07196
							P07437		P07197
							P07550		P07199
							P07737		P07205
							P07814		P07237
							P07900		P07305
							P07910		P07320
							P07947		P07333
							P07951		P07355
							P07954		P07384
							P08047		P07437
							P08133		P07550
							P08195		P07737
							P08237		P07814
							P08238		P07900
							P08240		P07910
							P08247		P07947
							P08263		P07951
							P08559		P07954
							P08574		P08047
							P08579		P08133
							P08621		P08195
							P08631		P08237
							P08670		P08238
							P08708		P08240
							P08729		P08247
							P08754		P08263
							P08758		P08559
							P08865		P08574
							P08F94		P08579
							P09001		P08621
							P09012		P08631
							P09038		P08670
							P09104		P08708
							P09110		P08729
							P09132		P08754
							P09210		P08758
							P09211		P08865
							P09234		P08908
							P09327		P08F94
							P09417		P09001
							P09429		P09012
							P09471		P09038
							P09493		P09104
							P09497		P09110
							P09525		P09132
							P09543		P09210
							P09619		P09211
							P09622		P09234
							P09651		P09327
							P09661		P09417
							P09669		P09429
							P09874		P09471
							P09936		P09493
							P09972		P09497
							P0C0S5		P09525
							P0C0S8		P09543
							P0C7X2		P09619
							P0CB38		P09622
							P0CB47		P09651
							P0CG48		P09651-1
							P0DMV8		P09651-2
							P0DMV9		P09661
							P0DP25		P09669
							P0DP58		P09874
							P0DPB6		P09936
							P0DPH8		P09972
							P0DPI2		P0C0S5
							P10074		P0C0S8
							P10155		P0C7X2
							P10242		P0CB38
							P10276		P0CB47
							P10412		P0CG48
							P10415		P0DMV8
							P10515		P0DMV9
							P10586		P0DP25
							P10599		P0DP58
							P10606		P0DPB6
							P10636		P0DPH8
							P10644		P0DPI2
							P10721		P10074
							P10809		P10155
							P10827		P10242
							P10909		P10275
							P10915		P10276
							P11021		P10412
							P11137		P10415
							P11142		P10515
							P11166		P10586
							P11171		P10599
							P11177		P10606
							P11182		P10636
							P11216		P10636-8
							P11217		P10644
							P11233		P10721
							P11234		P10809
							P11274		P10827
							P11277		P10909
							P11309		P10915
							P11362		P11021
							P11387		P11137
							P11388		P11142
							P11413		P11166
							P11441		P11171
							P11498		P11177
							P11586		P11182
							P11678		P11216
							P11801		P11217
							P11908		P11233
							P11940		P11234
							P12004		P11274
							P12035		P11277
							P12036		P11309
							P12235		P11362
							P12236		P11387
							P12259		P11388
							P12270		P11413
							P12273		P11441
							P12277		P11498
							P12814		P11586
							P12931		P11678
							P12955		P11801
							P12956		P11908
							P13010		P11940
							P13073		P12004
							P13385		P12035
							P13489		P12036
							P13498		P12235
							P13569		P12236
							P13591		P12259
							P13611		P12270
							P13637		P12273
							P13639		P12277
							P13645		P12814
							P13693		P12931
							P13796		P12955
							P13804		P12956
							P13861		P13010
							P13866		P13073
							P13929		P13385
							P13984		P13489
							P13987		P13498
							P13995		P13569
							P14136		P13591
							P14207		P13611
							P14324		P13637
							P14415		P13639
							P14550		P13645
							P14618		P13693
							P14621		P13796
							P14635		P13804
							P14649		P13861
							P14678		P13866
							P14854		P13929
							P14859		P13984
							P14866		P13987
							P14867		P13995
							P14868		P14136
							P14923		P14207
							P14927		P14324
							P15018		P14415
							P15056		P14550
							P15104		P14618
							P15121		P14621
							P15170		P14635
							P15311		P14649
							P15407		P14678
							P15408		P14854
							P15502		P14859
							P15531		P14866
							P15880		P14867
							P15924		P14868
							P15976		P14923
							P16104		P14927
							P16152		P15018
							P16157		P15056
							P16234		P15104
							P16298		P15121
							P16333		P15170
							P16401		P15311
							P16403		P15407
							P16452		P15408
							P16615		P15502
							P16989		P15531
							P17028		P15880
							P17029		P15924
							P17066		P15976
							P17096		P16104
							P17252		P16152
							P17480		P16157
							P17516		P16234
							P17568		P16298
							P17600		P16333
							P17612		P16401
							P17661		P16403
							P17677		P16452
							P17812		P16615
							P17844		P16753-2
							P17858		P16989
							P17931		P17028
							P17980		P17029
							P17987		P17066
							P18031		P17096
							P18074		P17252
							P18077		P17480
							P18124		P17516
							P18206		P17568
							P18583		P17600
							P18615		P17612
							P18621		P17661
							P18754		P17677
							P18848		P17812
							P18858		P17844
							P18887		P17858
							P19022		P17931
							P19086		P17980
							P19174		P17987
							P19338		P18031
							P19367		P18074
							P19388		P18077
							P19404		P18124
							P19474		P18206
							P19525		P18583
							P19784		P18615
							P20020		P18621
							P20042		P18754
							P20073		P18848
							P20226		P18858
							P20248		P18887
							P20290		P19022
							P20336		P19086
							P20339		P19174
							P20340		P19338
							P20648		P19367
							P20671		P19388
							P20674		P19404
							P20700		P19474
							P20774		P19525
							P20916		P19622
							P21108		P19784
							P21127		P20020
							P21266		P20042
							P21281		P20073
							P21283		P20226
							P21291		P20248
							P21333		P20290
							P21397		P20336
							P21579		P20339
							P21589		P20340
							P21796		P20648
							P21802		P20671
							P21912		P20674
							P21926		P20700
							P21964		P20774
							P22061		P20916
							P22087		P21108
							P22105		P21127
							P22234		P21266
							P22314		P21281
							P22392		P21283
							P22455		P21291
							P22466		P21333
							P22607		P21397
							P22626		P21579
							P22692		P21589
							P22694		P21796
							P22695		P21802
							P22748		P21912
							P23193		P21926
							P23246		P21964
							P23258		P22061
							P23284		P22087
							P23297		P22105
							P23368		P22234
							P23396		P22314
							P23443		P22392
							P23468		P22455
							P23471		P22466
							P23497		P22607
							P23511		P22626
							P23515		P22626-2
							P23526		P22692
							P23528		P22694
							P23588		P22695
							P23634		P22748
							P23921		P23193
							P24534		P23246
							P24539		P23258
							P24666		P23284
							P24821		P23297
							P24928		P23368
							P24941		P23396
							P25054		P23443
							P25098		P23468
							P25205		P23471
							P25311		P23497
							P25398		P23511
							P25685		P23515
							P25686		P23526
							P25705		P23528
							P25788		P23588
							P25789		P23634
							P26038		P23769
							P26196		P23771
							P26232		P23921
							P26358		P24534
							P26368		P24539
							P26373		P24666
							P26374		P24821
							P26378		P24928
							P26447		P24941
							P26583		P25054
							P26599		P25098
							P26639		P25205
							P26640		P25311
							P26641		P25398
							P27105		P25685
							P27144		P25686
							P27338		P25705
							P27348		P25788
							P27361		P25789
							P27635		P26038
							P27695		P26196
							P27708		P26232
							P27797		P26358
							P27815		P26368
							P27816		P26373
							P28066		P26374
							P28072		P26378
							P28074		P26447
							P28161		P26583
							P28288		P26599
							P28289		P26639
							P28331		P26640
							P28370		P26641
							P28482		P27105
							P28676		P27144
							P28838		P27338
							P29083		P27348
							P29084		P27361
							P29122		P27635
							P29144		P27695
							P29218		P27708
							P29372		P27797
							P29401		P27815
							P29508		P27816
							P29558		P28066
							P29590		P28072
							P29692		P28074
							P29728		P28161
							P29762		P28288
							P29803		P28289
							P29966		P28331
							P29992		P28370
							P30038		P28482
							P30041		P28676
							P30043		P28838
							P30044		P29083
							P30049		P29084
							P30050		P29122
							P30085		P29144
							P30086		P29218
							P30101		P29372
							P30153		P29401
							P30154		P29508
							P30260		P29558
							P30305		P29590
							P30307		P29590-12
							P30405		P29692
							P30519		P29728
							P30613		P29762
							P30626		P29803
							P30837		P29966
							P30876		P29992
							P31146		P30038
							P31150		P30041
							P31152		P30043
							P31153		P30044
							P31323		P30049
							P31327		P30050
							P31483		P30085
							P31645		P30086
							P31689		P30101
							P31930		P30153
							P31939		P30154
							P31942		P30260
							P31943		P30305
							P31946		P30307
							P31947		P30405
							P31948		P30519
							P31949		P30613
							P32004		P30626
							P32119		P30837
							P32121		P30876
							P32189		P31146
							P32322		P31150
							P32455		P31152
							P32456		P31153
							P32745		P31323
							P32780		P31327
							P32969		P31483
							P33176		P31645
							P33240		P31689
							P33778		P31930
							P33981		P31939
							P33991		P31942
							P33992		P31943
							P33993		P31946
							P34896		P31947
							P34897		P31948
							P34931		P31949
							P34932		P32004
							P34947		P32119
							P35052		P32121
							P35080		P32189
							P35125		P32322
							P35221		P32455
							P35222		P32456
							P35232		P32745
							P35241		P32780
							P35249		P32969
							P35250		P33176
							P35251		P33240
							P35268		P33778
							P35269		P33981
							P35462		P33991
							P35544		P33992
							P35573		P33993
							P35579		P34896
							P35580		P34897
							P35606		P34931
							P35609		P34932
							P35611		P34947
							P35612		P35052
							P35613		P35080
							P35637		P35125
							P35659		P35221
							P35749		P35222
							P36404		P35232
							P36405		P35241
							P36507		P35249
							P36542		P35250
							P36543		P35251
							P36578		P35268
							P36776		P35269
							P36873		P35462
							P36897		P35544
							P36915		P35555
							P36957		P35573
							P36969		P35579
							P37108		P35580
							P37802		P35606
							P37837		P35609
							P38159		P35611
							P38398		P35612
							P38432		P35613
							P38606		P35637
							P38646		P35659
							P38919		P35749
							P38936		P36404
							P39019		P36405
							P39023		P36507
							P39656		P36542
							P39748		P36543
							P40121		P36578
							P40123		P36776
							P40222		P36873
							P40227		P36897
							P40306		P36915
							P40692		P36957
							P40763		P36969
							P40925		P37108
							P40926		P37802
							P40937		P37837
							P40938		P38159
							P40939		P38398
							P41002		P38432
							P41091		P38606
							P41134		P38646
							P41208		P38919
							P41219		P38936
							P41225		P39019
							P41236		P39023
							P41250		P39656
							P41252		P39748
							P41567		P40121
							P41594		P40123
							P42025		P40222
							P42224		P40227
							P42229		P40306
							P42261		P40337
							P42262		P40692
							P42263		P40763
							P42285		P40925
							P42330		P40926
							P42336		P40937
							P42345		P40938
							P42574		P40939
							P42658		P41002
							P42677		P41091
							P42694		P41134
							P42695		P41208
							P42696		P41219
							P42704		P41225
							P42766		P41236
							P42771		P41250
							P42858		P41252
							P43003		P41567
							P43004		P41594
							P43034		P42025
							P43119		P42224
							P43155		P42229
							P43243		P42261
							P43304		P42262
							P43358		P42263
							P43378		P42285
							P43405		P42330
							P43487		P42336
							P43628		P42345
							P43897		P42574
							P45880		P42658
							P45973		P42677
							P45974		P42694
							P45983		P42695
							P46013		P42696
							P46060		P42704
							P46063		P42766
							P46087		P42771
							P46100		P42858
							P46109		P43003
							P46459		P43004
							P46531		P43034
							P46776		P43119
							P46777		P43155
							P46778		P43243
							P46779		P43304
							P46781		P43358
							P46782		P43378
							P46821		P43405
							P46926		P43487
							P46940		P43628
							P47710		P43897
							P47736		P45880
							P47755		P45973
							P47804		P45974
							P47813		P45983
							P47893		P46013
							P47895		P46060
							P47897		P46063
							P47914		P46087
							P47929		P46100
							P47974		P46109
							P47985		P46459
							P48058		P46531
							P48145		P46776
							P48169		P46777
							P48426		P46778
							P48444		P46779
							P48634		P46781
							P48643		P46782
							P48729		P46821
							P48730		P46926
							P48735		P46940
							P49006		P47710
							P49023		P47736
							P49207		P47755
							P49327		P47804
							P49368		P47813
							P49406		P47893
							P49407		P47895
							P49411		P47897
							P49418		P47914
							P49419		P47929
							P49448		P47974
							P49450		P47985
							P49454		P48058
							P49458		P48145
							P49588		P48169
							P49590		P48426
							P49591		P48431
							P49674		P48444
							P49711		P48634
							P49720		P48643
							P49721		P48729
							P49736		P48730
							P49750		P48735
							P49756		P49006
							P49760		P49023
							P49765		P49207
							P49768		P49327
							P49773		P49368
							P49790		P49406
							P49792		P49407
							P49802		P49411
							P49810		P49418
							P49815		P49419
							P49840		P49448
							P49841		P49450
							P49913		P49454
							P49916		P49458
							P49959		P49588
							P49961		P49590
							P50148		P49591
							P50213		P49674
							P50281		P49711
							P50395		P49720
							P50416		P49721
							P50454		P49736
							P50479		P49750
							P50552		P49756
							P50570		P49760
							P50579		P49765
							P50613		P49768
							P50750		P49773
							P50914		P49790
							P50990		P49792
							P50991		P49802
							P50993		P49810
							P50995		P49815
							P51114		P49840
							P51116		P49841
							P51148		P49913
							P51149		P49916
							P51153		P49959
							P51178		P49961
							P51452		P50148
							P51531		P50213
							P51532		P50281
							P51553		P50395
							P51575		P50416
							P51587		P50454
							P51648		P50479
							P51649		P50552
							P51659		P50570
							P51679		P50579
							P51784		P50613
							P51798		P50750
							P51805		P50914
							P51812		P50990
							P51857		P50991
							P51955		P50993
							P51991		P50995
							P52209		P51114
							P52272		P51116
							P52292		P51148
							P52294		P51149
							P52306		P51153
							P52434		P51178
							P52597		P51452
							P52701		P51531
							P52732		P51532
							P52739		P51553
							P52815		P51575
							P52895		P51587
							P52907		P51648
							P52943		P51649
							P52948		P51659
							P53007		P51679
							P53350		P51784
							P53396		P51798
							P53582		P51805
							P53597		P51812
							P53618		P51857
							P53621		P51955
							P53634		P51991
							P53667		P52209
							P53671		P52272
							P53675		P52292
							P53677		P52294
							P53779		P52306
							P53985		P52434
							P53990		P52597
							P53992		P52701
							P53999		P52732
							P54105		P52739
							P54132		P52815
							P54136		P52895
							P54198		P52907
							P54257		P52943
							P54274		P52948
							P54284		P53007
							P54289		P53350
							P54577		P53396
							P54578		P53582
							P54646		P53597
							P54652		P53618
							P54707		P53621
							P54727		P53634
							P54750		P53667
							P54764		P53671
							P54819		P53675
							P54886		P53677
							P54920		P53779
							P55008		P53985
							P55010		P53990
							P55011		P53992
							P55036		P53999
							P55039		P54105
							P55060		P54132
							P55072		P54136
							P55081		P54198
							P55084		P54257
							P55087		P54274
							P55145		P54284
							P55160		P54289
							P55196		P54577
							P55209		P54578
							P55263		P54646
							P55265		P54652
							P55283		P54707
							P55290		P54727
							P55344		P54750
							P55735		P54764
							P55769		P54819
							P55786		P54886
							P55795		P54920
							P55854		P55008
							P55884		P55010
							P56180		P55011
							P56182		P55036
							P56192		P55039
							P56385		P55060
							P56537		P55072
							P57058		P55081
							P57678		P55084
							P57721		P55087
							P57723		P55145
							P58062		P55160
							P58107		P55196
							P58546		P55209
							P58876		P55263
							P59190		P55265
							P59534		P55283
							P59768		P55290
							P59780		P55344
							P59910		P55735
							P59998		P55769
							P60033		P55786
							P60174		P55795
							P60201		P55854
							P60228		P55884
							P60468		P56180
							P60484		P56182
							P60510		P56192
							P60520		P56385
							P60660		P56537
							P60673		P57058
							P60709		P57678
							P60842		P57721
							P60880		P57723
							P60891		P58062
							P60953		P58107
							P60981		P58546
							P61018		P58876
							P61019		P59190
							P61020		P59534
							P61026		P59768
							P61081		P59780
							P61088		P59910
							P61106		P59998
							P61158		P60033
							P61163		P60174
							P61201		P60201
							P61204		P60228
							P61236		P60468
							P61247		P60484
							P61254		P60510
							P61266		P60520
							P61278		P60660
							P61289		P60673
							P61313		P60709
							P61326		P60842
							P61421		P60880
							P61586		P60891
							P61601		P60953
							P61604		P60981
							P61626		P61018
							P61758		P61019
							P61764		P61020
							P61803		P61026
							P61923		P61081
							P61927		P61088
							P61956		P61106
							P61964		P61158
							P61968		P61163
							P61978		P61201
							P61981		P61204
							P62081		P61236
							P62136		P61247
							P62140		P61254
							P62191		P61266
							P62195		P61278
							P62241		P61289
							P62244		P61313
							P62249		P61326
							P62258		P61421
							P62263		P61586
							P62266		P61601
							P62269		P61604
							P62277		P61626
							P62280		P61758
							P62304		P61764
							P62306		P61803
							P62308		P61923
							P62310		P61927
							P62314		P61956
							P62316		P61964
							P62318		P61968
							P62424		P61978
							P62491		P61981
							P62495		P62081
							P62633		P62136
							P62699		P62140
							P62701		P62191
							P62745		P62195
							P62750		P62241
							P62753		P62244
							P62760		P62249
							P62820		P62258
							P62826		P62263
							P62829		P62266
							P62834		P62269
							P62841		P62277
							P62847		P62280
							P62851		P62304
							P62857		P62306
							P62873		P62308
							P62875		P62310
							P62877		P62314
							P62879		P62316
							P62888		P62318
							P62899		P62424
							P62906		P62491
							P62910		P62495
							P62913		P62633
							P62917		P62699
							P62937		P62701
							P62979		P62745
							P62987		P62750
							P62993		P62753
							P62995		P62760
							P63000		P62820
							P63010		P62826
							P63096		P62829
							P63104		P62834
							P63162		P62841
							P63165		P62847
							P63167		P62851
							P63173		P62857
							P63208		P62873
							P63215		P62875
							P63220		P62877
							P63244		P62879
							P63261		P62888
							P63267		P62899
							P63279		P62906
							P68032		P62910
							P68104		P62913
							P68106		P62917
							P68363		P62937
							P68366		P62979
							P68371		P62987
							P68400		P62993
							P68431		P62995
							P78312		P63000
							P78316		P63010
							P78317		P63096
							P78324		P63104
							P78344		P63162
							P78345		P63165
							P78346		P63167
							P78347		P63173
							P78352		P63208
							P78357		P63215
							P78362		P63220
							P78371		P63244
							P78396		P63261
							P78406		P63267
							P78417		P63279
							P78509		P68032
							P78527		P68104
							P78559		P68106
							P78563		P68363
							P80723		P68366
							P81274		P68371
							P81605		P68400
							P82909		P68431
							P82914		P78312
							P82933		P78316
							P82979		P78317
							P83369		P78324
							P83731		P78344
							P83916		P78345
							P84022		P78346
							P84074		P78347
							P84077		P78352
							P84085		P78352-3
							P84090		P78357
							P84095		P78362
							P84098		P78371
							P84103		P78396
							P84243		P78406
							P98170		P78417
							P98179		P78509
							P98194		P78527
							P99999		P78559
							Q00013		P78563
							Q00059		P80723
							Q00169		P81274
							Q00266		P81605
							Q00325		P82909
							Q00341		P82914
							Q00403		P82933
							Q00526		P82979
							Q00535		P83369
							Q00577		P83731
							Q00610		P83916
							Q00613		P84022
							Q00765		P84074
							Q00796		P84077
							Q00839		P84085
							Q00987		P84090
							Q01081		P84095
							Q01082		P84098
							Q01085		P84103
							Q01105		P84243
							Q01130		P98170
							Q01196		P98179
							Q01433		P98194
							Q01469		P99999
							Q01484		Q00013
							Q01518		Q00059
							Q01543		Q00169
							Q01780		Q00266
							Q01804		Q00325
							Q01813		Q00341
							Q01814		Q00403
							Q01844		Q00526
							Q01851		Q00535
							Q02040		Q00577
							Q02156		Q00610
							Q02218		Q00613
							Q02241		Q00765
							Q02246		Q00796
							Q02252		Q00839
							Q02297		Q00987
							Q02413		Q01081
							Q02539		Q01082
							Q02543		Q01085
							Q02641		Q01105
							Q02750		Q01130
							Q02790		Q01196
							Q02878		Q01433
							Q02880		Q01469
							Q02952		Q01484
							Q02978		Q01518
							Q03001		Q01543
							Q03164		Q01780
							Q03252		Q01804
							Q03405		Q01813
							Q03518		Q01814
							Q03701		Q01844
							Q03933		Q01851
							Q04637		Q01860
							Q04695		Q02040
							Q04726		Q02156
							Q04759		Q02218
							Q04760		Q02241
							Q04828		Q02246
							Q04837		Q02252
							Q04917		Q02297
							Q05048		Q02413
							Q05084		Q02539
							Q05086		Q02543
							Q05193		Q02641
							Q05397		Q02750
							Q05469		Q02790
							Q05519		Q02878
							Q05586		Q02880
							Q05639		Q02952
							Q05823		Q02978
							Q05952		Q03001
							Q05996		Q03164
							Q05D32		Q03252
							Q06124		Q03405
							Q06210		Q03518
							Q06265		Q03701
							Q06323		Q03933
							Q06418		Q04637
							Q06587		Q04695
							Q06609		Q04726
							Q06787		Q04759
							Q06830		Q04760
							Q07002		Q04828
							Q07021		Q04837
							Q07065		Q04917
							Q07157		Q05048
							Q07666		Q05084
							Q07866		Q05086
							Q07869		Q05193
							Q07889		Q05397
							Q07954		Q05469
							Q07955		Q05519
							Q07960		Q05586
							Q08170		Q05639
							Q08174		Q05823
							Q08209		Q05952
							Q08211		Q05996
							Q08257		Q05D32
							Q08379		Q06124
							Q08495		Q06210
							Q08554		Q06265
							Q08752		Q06323
							Q08881		Q06418
							Q08945		Q06587
							Q08AE8		Q06609
							Q08AM6		Q06787
							Q08J23		Q06830
							Q09019		Q07002
							Q09028		Q07021
							Q09161		Q07065
							Q09472		Q07157
							Q09666		Q07352
							Q0ZGT2		Q07666
							Q10567		Q07866
							Q10570		Q07869
							Q10586		Q07889
							Q12765		Q07954
							Q12768		Q07955
							Q12769		Q07960
							Q12788		Q08170
							Q12792		Q08174
							Q12796		Q08209
							Q12798		Q08211
							Q12802		Q08257
							Q12815		Q08379
							Q12834		Q08495
							Q12840		Q08554
							Q12846		Q08752
							Q12849		Q08881
							Q12860		Q08945
							Q12873		Q08AE8
							Q12874		Q08AM6
							Q12879		Q08J23
							Q12888		Q09019
							Q12905		Q09028
							Q12906		Q09161
							Q12923		Q09472
							Q12926		Q09666
							Q12931		Q0ZGT2
							Q12933		Q10567
							Q12955		Q10570
							Q12959		Q10586
							Q12965		Q12765
							Q12972		Q12768
							Q12979		Q12769
							Q12986		Q12788
							Q12988		Q12792
							Q13018		Q12796
							Q13042		Q12798
							Q13045		Q12802
							Q13057		Q12815
							Q13087		Q12834
							Q13098		Q12840
							Q13099		Q12846
							Q13111		Q12849
							Q13112		Q12860
							Q13123		Q12873
							Q13131		Q12874
							Q13148		Q12879
							Q13151		Q12888
							Q13153		Q12905
							Q13155		Q12906
							Q13162		Q12923
							Q13177		Q12926
							Q13185		Q12931
							Q13188		Q12933
							Q13200		Q12955
							Q13206		Q12959
							Q13232		Q12965
							Q13242		Q12972
							Q13243		Q12979
							Q13247		Q12986
							Q13257		Q12988
							Q13263		Q13018
							Q13283		Q13042
							Q13303		Q13045
							Q13308		Q13057
							Q13310		Q13087
							Q13315		Q13094
							Q13332		Q13098
							Q13347		Q13099
							Q13363		Q13111
							Q13367		Q13112
							Q13409		Q13123
							Q13415		Q13131
							Q13416		Q13148
							Q13418		Q13151
							Q13423		Q13153
							Q13424		Q13155
							Q13425		Q13162
							Q13427		Q13177
							Q13428		Q13185
							Q13435		Q13188
							Q13439		Q13200
							Q13442		Q13206
							Q13449		Q13232
							Q13464		Q13242
							Q13487		Q13243
							Q13492		Q13247
							Q13501		Q13257
							Q13503		Q13263
							Q13505		Q13283
							Q13507		Q13303
							Q13509		Q13308
							Q13526		Q13310
							Q13535		Q13315
							Q13541		Q13332
							Q13542		Q13347
							Q13547		Q13363
							Q13554		Q13367
							Q13555		Q13409
							Q13557		Q13415
							Q13561		Q13416
							Q13573		Q13418
							Q13596		Q13423
							Q13601		Q13424
							Q13610		Q13425
							Q13618		Q13427
							Q13620		Q13428
							Q13627		Q13435
							Q13642		Q13439
							Q13671		Q13442
							Q13724		Q13449
							Q13733		Q13464
							Q13761		Q13487
							Q13772		Q13492
							Q13813		Q13501
							Q13823		Q13503
							Q13825		Q13505
							Q13835		Q13507
							Q13838		Q13509
							Q13868		Q13526
							Q13884		Q13535
							Q13885		Q13541
							Q13888		Q13542
							Q13895		Q13547
							Q13905		Q13554
							Q13946		Q13555
							Q13951		Q13557
							Q14004		Q13561
							Q14008		Q13573
							Q14011		Q13596
							Q14055		Q13601
							Q14088		Q13610
							Q14103		Q13618
							Q14137		Q13620
							Q14139		Q13627
							Q14141		Q13642
							Q14145		Q13671
							Q14146		Q13724
							Q14149		Q13733
							Q14151		Q13761
							Q14152		Q13772
							Q14153		Q13813
							Q14155		Q13823
							Q14156		Q13825
							Q14157		Q13835
							Q14160		Q13838
							Q14168		Q13868
							Q14185		Q13884
							Q14190		Q13885
							Q14191		Q13888
							Q14192		Q13895
							Q14194		Q13905
							Q14195		Q13946
							Q14201		Q13951
							Q14203		Q14004
							Q14204		Q14008
							Q14207		Q14011
							Q14232		Q14055
							Q14240		Q14088
							Q14241		Q14103
							Q14247		Q14137
							Q14254		Q14139
							Q14258		Q14141
							Q14289		Q14145
							Q14296		Q14146
							Q14315		Q14149
							Q14318		Q14151
							Q14320		Q14152
							Q14331		Q14153
							Q14332		Q14155
							Q14344		Q14156
							Q14416		Q14157
							Q14432		Q14160
							Q14444		Q14168
							Q14451		Q14185
							Q14493		Q14190
							Q14498		Q14191
							Q14511		Q14192
							Q14527		Q14194
							Q14562		Q14195
							Q14566		Q14201
							Q14576		Q14203
							Q14596		Q14204
							Q14671		Q14207
							Q14674		Q14232
							Q14676		Q14240
							Q14677		Q14241
							Q14683		Q14247
							Q14684		Q14254
							Q14687		Q14258
							Q14690		Q14289
							Q14692		Q14296
							Q14694		Q14315
							Q14697		Q14318
							Q14699		Q14320
							Q14738		Q14331
							Q14739		Q14332
							Q14764		Q14344
							Q14781		Q14416
							Q14789		Q14432
							Q14839		Q14444
							Q14847		Q14451
							Q14894		Q14493
							Q14957		Q14498
							Q14966		Q14511
							Q14974		Q14527
							Q14978		Q14562
							Q14980		Q14566
							Q14982		Q14576
							Q14C86		Q14596
							Q15004		Q14671
							Q15005		Q14674
							Q15006		Q14676
							Q15008		Q14677
							Q15019		Q14683
							Q15020		Q14684
							Q15024		Q14687
							Q15027		Q14690
							Q15029		Q14692
							Q15032		Q14694
							Q15038		Q14697
							Q15042		Q14699
							Q15046		Q14738
							Q15050		Q14739
							Q15051		Q14764
							Q15056		Q14781
							Q15058		Q14789
							Q15061		Q14839
							Q15075		Q14847
							Q15084		Q14894
							Q15120		Q14957
							Q15121		Q14966
							Q15126		Q14974
							Q15139		Q14978
							Q15147		Q14980
							Q15149		Q14982
							Q15154		Q14C86
							Q15172		Q15004
							Q15181		Q15005
							Q15185		Q15006
							Q15208		Q15008
							Q15233		Q15019
							Q15269		Q15020
							Q15274		Q15024
							Q15286		Q15027
							Q15287		Q15029
							Q15334		Q15032
							Q15365		Q15038
							Q15366		Q15042
							Q15386		Q15046
							Q15388		Q15050
							Q15397		Q15051
							Q15424		Q15056
							Q15428		Q15058
							Q15434		Q15061
							Q15435		Q15075
							Q15436		Q15084
							Q15437		Q15120
							Q15459		Q15121
							Q15468		Q15126
							Q15477		Q15139
							Q15554		Q15147
							Q15555		Q15149
							Q15560		Q15154
							Q15583		Q15172
							Q15599		Q15181
							Q155Q3		Q15185
							Q15620		Q15208
							Q15633		Q15233
							Q15637		Q15269
							Q15642		Q15274
							Q15648		Q15286
							Q15652		Q15287
							Q15654		Q15334
							Q15672		Q15365
							Q15691		Q15366
							Q15700		Q15386
							Q15717		Q15388
							Q15742		Q15397
							Q15759		Q15424
							Q15785		Q15428
							Q15797		Q15434
							Q15811		Q15435
							Q15814		Q15436
							Q15818		Q15437
							Q15833		Q15459
							Q15834		Q15468
							Q15836		Q15477
							Q15843		Q15554
							Q15907		Q15555
							Q15937		Q15560
							Q16082		Q15583
							Q16181		Q15599
							Q16186		Q155Q3
							Q16236		Q15620
							Q16352		Q15633
							Q16512		Q15637
							Q16531		Q15642
							Q16533		Q15648
							Q16543		Q15652
							Q16555		Q15654
							Q16559		Q15672
							Q16570		Q15691
							Q16576		Q15700
							Q16584		Q15717
							Q16589		Q15742
							Q16623		Q15759
							Q16629		Q15785
							Q16630		Q15797
							Q16633		Q15811
							Q16637		Q15814
							Q16643		Q15818
							Q16653		Q15833
							Q16658		Q15834
							Q16665		Q15836
							Q16667		Q15843
							Q16695		Q15907
							Q16698		Q15937
							Q16718		Q16082
							Q16720		Q16181
							Q16740		Q16186
							Q16772		Q16236
							Q16774		Q16352
							Q16775		Q16512
							Q16777		Q16531
							Q16795		Q16533
							Q16799		Q16543
							Q16836		Q16555
							Q16851		Q16559
							Q16891		Q16570
							Q17R89		Q16576
							Q17RS7		Q16584
							Q17RY0		Q16589
							Q1ED39		Q16623
							Q1MSJ5		Q16629
							Q1W6H9		Q16630
							Q27J81		Q16633
							Q29RF7		Q16637
							Q2KHM9		Q16643
							Q2KHN1		Q16653
							Q2M2I8		Q16658
							Q2M2Z5		Q16665
							Q2M389		Q16667
							Q2NKQ1		Q16695
							Q2NL82		Q16698
							Q2Q1W2		Q16718
							Q2TAP0		Q16720
							Q2TAY7		Q16740
							Q2TB10		Q16772
							Q2YD98		Q16774
							Q32P51		Q16775
							Q38SD2		Q16777
							Q3B726		Q16795
							Q3B820		Q16799
							Q3KQU3		Q16836
							Q3KR16		Q16851
							Q3MHD2		Q16891
							Q3SXM5		Q17R89
							Q3SY89		Q17RS7
							Q3V6T2		Q17RY0
							Q3YBR2		Q1ED39
							Q3ZCM7		Q1MSJ5
							Q3ZCQ8		Q1W6H9
							Q49MG5		Q27J81
							Q49MI3		Q29RF7
							Q4AC94		Q2KHM9
							Q4G0A6		Q2KHN1
							Q4G0J3		Q2M2I8
							Q4VXU2		Q2M2Z5
							Q504Q3		Q2M389
							Q50LG9		Q2NKQ1
							Q52LJ0		Q2NL82
							Q53EP0		Q2Q1W2
							Q53EZ4		Q2TAP0
							Q53GQ0		Q2TAY7
							Q53GS7		Q2TB10
							Q53GS9		Q2YD98
							Q53H12		Q32P51
							Q53H80		Q38SD2
							Q53H96		Q3B726
							Q53HL2		Q3B820
							Q53R41		Q3KQU3
							Q53TN4		Q3KR16
							Q562R1		Q3MHD2
							Q567U6		Q3SXM5
							Q58A45		Q3SY89
[truncated: 1,649 more rows]
